# Supplementary material for: A Machine Learning Approach to Prioritizing Functionally Active F-box Members in Arabidopsis thaliana
Source: Front Plant Sci. 2021 May 28;12:639253. doi: 10.3389/fpls.2021.639253 (PMC8192846; doi:10.3389/fpls.2021.639253)
Supplement: Supplementary file 2 [file Data_Sheet_1.CSV]

	PLoS_One_ID	AGI	group	Publications	Name
1	At_F0125	AT3G18910	1	3	ETP2
2	At_F0158	AT3G18980	1	2	ETP1
3	At_F0168	AT3G42770	1	2	PRU1
4	At_F0220	AT5G42350	1	3	CFK1
5	At_F0234	AT4G24210	1	14	SLY1
6	At_F0267	AT1G30950	1	14	UFO
7	At_F0269	AT1G80110	1	9	PP2-B11
8	At_F0297	AT5G48170	1	11	SLY2
9	At_F0313	AT1G27340	1	12	LCR
10	At_F0354	AT2G44130	1	10	KMD3
11	At_F0397	AT4G12560	1	17	CPR1
12	At_F0416	AT2G25490	1	27	EBF1
13	At_F0430	AT4G19330	1	8	CTG10
14	At_F0442	AT5G25350	1	22	EBF2
15	At_F0445	AT1G55270	1	4	SAGL1
16	At_F0467	AT3G59940	1	12	KMD4
17	At_F0474	AT5G57360	1	82	ZTL
18	At_F0500	AT1G23390	1	10	KFB
19	At_F0505	AT4G08980	1	10	FBW
20	At_F0508	AT1G21410	1	9	SKP2A
21	At_F0516	AT1G77000	1	15	SKP2B
22	At_F0538	AT3G48880	1	1	SNIPER4
23	At_F0542	AT2G18915	1	29	LKP2
24	At_F0549	AT4G12810	1	3	KIB1
25	At_F0563	AT3G54650	1	15	FBL17
26	At_F0564	AT1G80440	1	13	KMD1
27	At_F0570	AT4G03190	1	21	AFB1
28	At_F0585	AT1G68050	1	57	FKF1
29	At_F0586	AT3G62980	1	189	TIR1
30	At_F0626	AT3G26810	1	43	AFB2
31	At_F0628	AT1G12820	1	31	AFB3
32	At_F0641	AT3G26000	1	5	RIFP1
33	At_F0646	AT1G56250	1	8	VBF
34	At_F0656	AT1G15670	1	7	KMD2
35	At_F0662	AT5G49980	1	9	AFB5
36	At_F0665	AT5G01720	1	8	RAE1
37	At_F0669	AT4G24390	1	11	AFB4
38	At_F0674	AT1G61340	1	13	FBS1
39	At_F0676	AT2G42620	1	80	MAX2
40	At_F0705	AT2G39940	1	266	COI1
41	At_F0707	AT1G65740	1	4	UCL1
42	At_F0001	AT1G21760	2	8	FBP7
43	At_F0016	AT3G61590	2	12	HWS
44	At_F0039	AT3G07870	2	3	FBX92
45	At_F0057	AT3G17320	2	3	FOA1
46	At_F0086	AT3G16740	2	4	FOA2
47	At_F0127	AT2G17310	2	2	SON1
48	At_F0191	AT1G55660	2	4	FOF2
49	At_F0210	AT3G47020	2	1	SGIP1
50	At_F0211	AT5G45360	2	4	SKIP31
51	At_F0214	AT4G05460	2	8	SKIP19
52	At_F0221	AT5G42360	2	3	CFK2
53	At_F0225	AT3G50080	2	8	VFB2
54	At_F0247	AT2G31470	2	4	DOR
55	At_F0276	AT2G02360	2	6	PP2-B10
56	At_F0302	AT4G07400	2	6	VFB3
57	At_F0304	AT5G67250	2	9	VFB4
58	At_F0308	AT1G60370	2	2	KUK
59	At_F0318	AT4G33210	2	5	SLOMO
60	At_F0323	AT5G56180	2	6	ARP8
61	At_F0338	AT3G60350	2	10	ARABIDILLO2
62	At_F0380	AT5G22720	2	1	FBXL
63	At_F0418	AT5G21040	2	8	FBX2
64	At_F0421	AT3G06380	2	7	TLP9
65	At_F0443	AT1G47056	2	5	VFB1
66	At_F0451	AT2G44900	2	10	ARABIDILLO1
67	At_F0459	AT3G22650	2	3	CEG
68	At_F0471	AT4G15060	2	1	FOL2
69	At_F0515	AT3G44326	2	1	CFB
70	At_F0519	AT2G16365	2	7	ATFDA10
71	At_F0529	AT4G15475	2	5	RAD7B
72	At_F0565	AT3G62440	2	1	SAF1
73	At_F0569	AT4G02440	2	15	EID1
74	At_F0578	AT1G22220	2	4	AUF2
75	At_F0583	AT1G78100	2	5	AUF1
76	At_F0589	AT2G47900	2	13	TLP3
77	At_F0610	AT2G17690	2	11	FDA13
78	At_F0671	AT1G65770	2	5	ATFDA7
79	At_F0679	AT3G27150	2	4	MIR2111-5p
80	At_F0684	AT2G18280	2	16	TLP2
81	At_F0695	AT3G20270	2	4	LBR-2
82	At_F0700	AT5G15440	2	2	EDL1
83	At_F0002	AT3G17280	3	1
84	At_F0003	AT4G39590	3	4
85	At_F0004	AT2G14710	3	1
86	At_F0005	AT2G04920	3	3
87	At_F0006	AT3G22720	3	1
88	At_F0007	AT2G27520	3	1
89	At_F0008	AT3G22700	3	3
90	At_F0009	AT3G16210	3	1
91	At_F0010	AT3G49520	3	1
92	At_F0011	AT5G42460	3	1
93	At_F0012	AT3G21170	3	4
94	At_F0013	AT2G17830	3	2
95	At_F0014	AT1G51320	3	3
96	At_F0017	AT1G76830	3	1
97	At_F0018	AT3G20710	3	3
98	At_F0019	AT5G36200	3	1
99	At_F0020	AT3G46050	3	2
100	At_F0022	AT1G15680	3	2
101	At_F0023	AT3G22350	3	1
102	At_F0024	AT4G38940	3	4
103	At_F0026	AT1G33020	3	1
104	At_F0027	AT4G39560	3	3
105	At_F0028	AT5G41510	3	2
106	At_F0029	AT4G39240	3	3
107	At_F0030	AT4G39570	3	3
108	At_F0031	AT5G41500	3	1
109	At_F0032	AT3G20690	3	1
110	At_F0033	AT4G19870	3	3
111	At_F0034	AT1G51290	3	5
112	At_F0035	AT5G47300	3	1
113	At_F0037	AT2G22030	3	2
114	At_F0040	AT4G29370	3	1
115	At_F0041	AT3G21120	3	1
116	At_F0043	AT3G17540	3	1
117	At_F0044	AT2G22050	3	4
118	At_F0045	AT1G50880	3	1
119	At_F0048	AT2G07140	3	2
120	At_F0049	AT1G47730	3	4
121	At_F0050	AT3G56780	3	1
122	At_F0051	AT3G19410	3	1
123	At_F0052	AT5G02910	3	2
124	At_F0053	AT1G47390	3	1
125	At_F0054	AT3G17400	3	1
126	At_F0056	AT4G11770	3	2
127	At_F0058	AT5G22700	3	3
128	At_F0059	AT1G52490	3	1
129	At_F0060	AT1G54550	3	1
130	At_F0061	AT2G38590	3	2
131	At_F0062	AT3G10430	3	1
132	At_F0064	AT3G23880	3	7
133	At_F0065	AT5G56420	3	1
134	At_F0066	AT1G47790	3	1
135	At_F0068	AT5G43190	3	8
136	At_F0069	AT3G22730	3	1
137	At_F0070	AT5G48980	3	2
138	At_F0071	AT1G61540	3	1
139	At_F0072	AT3G49510	3	2
140	At_F0073	AT3G16580	3	3
141	At_F0074	AT3G49980	3	2
142	At_F0075	AT1G50980	3	2
143	At_F0076	AT2G02250	3	8
144	At_F0079	AT1G77880	3	2
145	At_F0080	AT5G62510	3	1
146	At_F0081	AT2G04230	3	2
147	At_F0082	AT3G13820	3	3
148	At_F0083	AT4G10190	3	1
149	At_F0084	AT3G44130	3	1
150	At_F0087	AT3G24700	3	1
151	At_F0088	AT4G39290	3	2
152	At_F0091	AT3G23260	3	2
153	At_F0092	AT4G05490	3	3
154	At_F0093	AT1G65990	3	6
155	At_F0094	AT5G38386	3	1
156	At_F0095	AT2G02340	3	3
157	At_F0096	AT5G44220	3	1
158	At_F0097	AT1G80960	3	3
159	At_F0099	AT5G02980	3	1
160	At_F0100	AT5G51250	3	1
161	At_F0102	AT5G49610	3	3
162	At_F0103	AT1G13200	3	2
163	At_F0104	AT4G22170	3	2
164	At_F0105	AT1G47915	3	1
165	At_F0106	AT2G19630	3	1
166	At_F0108	AT5G52880	3	1
167	At_F0109	AT3G17710	3	3
168	At_F0110	AT3G21410	3	3
169	At_F0111	AT3G16880	3	2
170	At_F0112	AT1G66490	3	1
171	At_F0113	AT2G02320	3	4
172	At_F0114	AT5G56370	3	2
173	At_F0115	AT1G76920	3	7
174	At_F0116	AT2G44700	3	3
175	At_F0118	AT5G38670	3	1
176	At_F0120	AT3G49030	3	1
177	At_F0121	AT1G60570	3	4
178	At_F0122	AT1G69630	3	2
179	At_F0123	AT3G57580	3	3
180	At_F0124	AT4G10740	3	1
181	At_F0126	AT3G22870	3	1
182	At_F0128	AT3G43710	3	1
183	At_F0131	AT1G30920	3	3
184	At_F0132	AT4G39550	3	3
185	At_F0133	AT4G00315	3	1
186	At_F0134	AT2G18780	3	1
187	At_F0135	AT4G23580	3	2
188	At_F0136	AT2G43260	3	3
189	At_F0137	AT3G17490	3	1
190	At_F0138	AT3G49450	3	4
191	At_F0139	AT4G33290	3	2
192	At_F0140	AT3G17560	3	1
193	At_F0141	AT4G02310	3	2
194	At_F0143	AT2G41360	3	3
195	At_F0145	AT3G08750	3	2
196	At_F0146	AT4G19865	3	1
197	At_F0147	AT4G19940	3	2
198	At_F0148	AT5G53840	3	4
199	At_F0149	AT1G32420	3	2
200	At_F0150	AT3G16555	3	1
201	At_F0151	AT3G24580	3	1
202	At_F0152	AT5G48990	3	2
203	At_F0153	AT1G22040	3	5
204	At_F0155	AT2G44630	3	3
205	At_F0156	AT3G20030	3	1
206	At_F0157	AT4G17565	3	2
207	At_F0159	AT1G53790	3	1
208	At_F0160	AT1G70380	3	1
209	At_F0161	AT2G02240	3	2
210	At_F0162	AT4G39600	3	1
211	At_F0163	AT5G39560	3	1
212	At_F0165	AT5G62660	3	3
213	At_F0167	AT1G70390	3	1
214	At_F0170	AT4G11750	3	3
215	At_F0172	AT1G11270	3	3
216	At_F0173	AT1G46840	3	1
217	At_F0174	AT3G21130	3	1
218	At_F0175	AT1G12870	3	1
219	At_F0177	AT5G51000	3	1
220	At_F0179	AT5G56810	3	1
221	At_F0180	AT4G33900	3	2
222	At_F0181	AT5G15620	3	1
223	At_F0182	AT5G26960	3	2
224	At_F0183	AT5G49000	3	4
225	At_F0186	AT3G52320	3	1
226	At_F0187	AT3G58900	3	3
227	At_F0188	AT4G09190	3	1
228	At_F0189	AT5G03000	3	2
229	At_F0190	AT5G15710	3	2
230	At_F0192	AT4G38870	3	2
231	At_F0193	AT5G28180	3	1
232	At_F0194	AT3G06240	3	3
233	At_F0195	AT3G13680	3	2
234	At_F0196	AT3G25460	3	1
235	At_F0198	AT1G58090	3	2
236	At_F0199	AT2G05970	3	1
237	At_F0201	AT3G59610	3	4
238	At_F0202	AT5G39450	3	2
239	At_F0203	AT2G20380	3	2
240	At_F0205	AT3G06570	3	4
241	At_F0206	AT3G16590	3	2
242	At_F0207	AT4G33160	3	4
243	At_F0208	AT5G02920	3	3
244	At_F0209	AT1G09650	3	4
245	At_F0213	AT2G29830	3	2
246	At_F0215	AT5G25860	3	1
247	At_F0216	AT5G18160	3	2
248	At_F0217	AT2G02310	3	7
249	At_F0218	AT4G14103	3	1
250	At_F0219	AT2G16450	3	2
251	At_F0222	AT1G32660	3	1
252	At_F0223	AT3G58980	3	1
253	At_F0224	AT2G42720	3	2
254	At_F0227	AT4G39580	3	1
255	At_F0228	AT2G26850	3	5
256	At_F0230	AT3G24760	3	2
257	At_F0231	AT3G50710	3	1
258	At_F0232	AT4G25710	3	3
259	At_F0233	AT3G18340	3	2
260	At_F0235	AT1G55070	3	2
261	At_F0236	AT1G78750	3	1
262	At_F0237	AT1G60400	3	2
263	At_F0238	AT1G78760	3	1
264	At_F0239	AT1G67390	3	3
265	At_F0240	AT3G58820	3	1
266	At_F0241	AT3G08810	3	3
267	At_F0242	AT2G16810	3	3
268	At_F0244	AT3G19560	3	1
269	At_F0248	AT5G25290	3	2
270	At_F0249	AT1G59680	3	1
271	At_F0250	AT5G15660	3	1
272	At_F0251	AT2G16220	3	1
273	At_F0253	AT3G47030	3	3
274	At_F0254	AT5G07610	3	2
275	At_F0255	AT5G22660	3	1
276	At_F0257	AT4G26340	3	1
277	At_F0258	AT1G19160	3	1
278	At_F0260	AT1G19070	3	2
279	At_F0261	AT1G30790	3	1
280	At_F0263	AT3G17570	3	1
281	At_F0264	AT3G52030	3	7
282	At_F0265	AT3G58920	3	1
283	At_F0266	AT4G22660	3	2
284	At_F0268	AT1G31080	3	2
285	At_F0270	AT2G26860	3	2
286	At_F0271	AT5G42430	3	1
287	At_F0273	AT3G57590	3	3
288	At_F0274	AT4G39760	3	3
289	At_F0278	AT3G59150	3	3
290	At_F0279	AT3G59210	3	1
291	At_F0280	AT4G04690	3	4
292	At_F0282	AT4G26350	3	1
293	At_F0283	AT1G23780	3	6
294	At_F0284	AT1G48400	3	1
295	At_F0285	AT1G50870	3	1
296	At_F0286	AT2G41170	3	2
297	At_F0287	AT4G13960	3	2
298	At_F0288	AT4G34170	3	1
299	At_F0289	AT1G12170	3	2
300	At_F0292	AT4G19930	3	3
301	At_F0294	AT1G66310	3	3
302	At_F0295	AT2G23160	3	2
303	At_F0299	AT3G59160	3	1
304	At_F0301	AT5G65850	3	2
305	At_F0303	AT5G44940	3	1
306	At_F0305	AT1G66290	3	3
307	At_F0306	AT3G56470	3	2
308	At_F0307	AT1G33010	3	1
309	At_F0309	AT2G29820	3	2
310	At_F0310	AT5G22730	3	1
311	At_F0311	AT3G59200	3	1
312	At_F0314	AT3G61340	3	4
313	At_F0315	AT4G39753	3	2
314	At_F0316	AT1G51370	3	1
315	At_F0317	AT3G44060	3	2
316	At_F0319	AT5G02930	3	1
317	At_F0320	AT3G59000	3	2
318	At_F0321	AT2G33200	3	2
319	At_F0322	AT5G40050	3	2
320	At_F0324	AT3G17530	3	1
321	At_F0325	AT1G30780	3	1
322	At_F0326	AT1G49360	3	2
323	At_F0327	AT3G44810	3	2
324	At_F0328	AT4G14096	3	1
325	At_F0329	AT3G10240	3	1
326	At_F0330	AT3G17620	3	1
327	At_F0334	AT5G03100	3	1
328	At_F0336	AT5G60610	3	1
329	At_F0340	AT3G60710	3	2
330	At_F0341	AT2G43270	3	2
331	At_F0342	AT1G05080	3	2
332	At_F0343	AT1G58310	3	1
333	At_F0346	AT3G51530	3	3
334	At_F0347	AT1G47340	3	4
335	At_F0348	AT4G05470	3	3
336	At_F0349	AT5G14160	3	1
337	At_F0350	AT3G03040	3	3
338	At_F0351	AT2G11200	3	1
339	At_F0352	AT3G59250	3	1
340	At_F0353	AT1G30930	3	1
341	At_F0355	AT4G17200	3	1
342	At_F0356	AT5G52460	3	1
343	At_F0357	AT1G51550	3	3
344	At_F0360	AT2G02230	3	7
345	At_F0361	AT2G43440	3	2
346	At_F0362	AT3G54480	3	4
347	At_F0364	AT1G13570	3	3
348	At_F0365	AT2G32560	3	4
349	At_F0366	AT3G59170	3	1
350	At_F0368	AT1G48060	3	1
351	At_F0369	AT1G56400	3	1
352	At_F0370	AT5G44980	3	2
353	At_F0371	AT1G47810	3	1
354	At_F0372	AT1G52650	3	1
355	At_F0373	AT2G15640	3	1
356	At_F0375	AT1G32430	3	1
357	At_F0377	AT5G27750	3	4
358	At_F0378	AT5G54820	3	1
359	At_F0379	AT3G19880	3	1
360	At_F0385	AT1G20790	3	2
361	At_F0387	AT5G41490	3	1
362	At_F0388	AT2G26030	3	2
363	At_F0389	AT3G60790	3	1
364	At_F0390	AT5G38680	3	2
365	At_F0391	AT4G27050	3	3
366	At_F0392	AT1G53370	3	1
367	At_F0395	AT2G42730	3	1
368	At_F0402	AT2G24540	3	5
369	At_F0403	AT1G78730	3	2
370	At_F0404	AT2G44030	3	3
371	At_F0405	AT3G13830	3	2
372	At_F0406	AT3G03030	3	1
373	At_F0407	AT3G58940	3	1
374	At_F0408	AT2G14290	3	1
375	At_F0409	AT3G12350	3	2
376	At_F0410	AT4G17780	3	3
377	At_F0411	AT1G23770	3	2
378	At_F0412	AT1G31000	3	1
379	At_F0413	AT3G59230	3	1
380	At_F0414	AT2G39490	3	1
381	At_F0415	AT1G47800	3	1
382	At_F0417	AT3G59190	3	2
383	At_F0420	AT5G66830	3	3
384	At_F0422	AT5G56380	3	2
385	At_F0423	AT3G23950	3	1
386	At_F0424	AT3G23960	3	1
387	At_F0425	AT2G16290	3	1
388	At_F0426	AT1G13780	3	2
389	At_F0427	AT2G29910	3	2
390	At_F0428	AT4G11590	3	3
391	At_F0429	AT2G17020	3	4
392	At_F0432	AT3G58960	3	1
393	At_F0434	AT2G40910	3	1
394	At_F0435	AT5G18780	3	3
395	At_F0436	AT1G70970	3	1
396	At_F0437	AT3G61350	3	4
397	At_F0438	AT1G06630	3	3
398	At_F0439	AT1G64540	3	1
399	At_F0440	AT4G10400	3	1
400	At_F0446	AT1G57790	3	3
401	At_F0449	AT3G04660	3	1
402	At_F0450	AT1G32020	3	1
403	At_F0452	AT4G35120	3	1
404	At_F0453	AT5G24560	3	3
405	At_F0454	AT3G26010	3	1
406	At_F0456	AT1G11810	3	2
407	At_F0458	AT1G80470	3	1
408	At_F0460	AT3G54460	3	6
409	At_F0461	AT4G23960	3	2
410	At_F0463	AT4G21240	3	2
411	At_F0464	AT4G22180	3	3
412	At_F0465	AT1G78840	3	2
413	At_F0466	AT1G30090	3	4
414	At_F0468	AT3G61060	3	22
415	At_F0469	AT1G70590	3	5
416	At_F0470	AT2G03610	3	1
417	At_F0472	AT1G20940	3	3
418	At_F0473	AT2G29860	3	1
419	At_F0475	AT2G24250	3	2
420	At_F0476	AT2G16300	3	1
421	At_F0477	AT2G21950	3	6
422	At_F0478	AT4G22060	3	2
423	At_F0479	AT5G38565	3	1
424	At_F0481	AT2G33190	3	3
425	At_F0482	AT1G67480	3	4
426	At_F0483	AT4G00160	3	1
427	At_F0484	AT1G55030	3	1
428	At_F0485	AT1G76900	3	11
429	At_F0486	AT5G18770	3	1
430	At_F0489	AT5G02700	3	2
431	At_F0491	AT3G28410	3	2
432	At_F0492	AT1G27420	3	1
433	At_F0494	AT2G29930	3	2
434	At_F0495	AT4G18380	3	1
435	At_F0496	AT1G64840	3	2
436	At_F0498	AT3G60040	3	2
437	At_F0501	AT1G12190	3	1
438	At_F0502	AT2G40920	3	1
439	At_F0503	AT1G60410	3	2
440	At_F0506	AT3G58930	3	2
441	At_F0507	AT5G38590	3	2
442	At_F0509	AT1G74510	3	1
443	At_F0510	AT1G55000	3	3
444	At_F0513	AT1G32140	3	1
445	At_F0514	AT1G12710	3	5
446	At_F0517	AT3G03730	3	2
447	At_F0518	AT1G26510	3	1
448	At_F0520	AT1G16250	3	1
449	At_F0521	AT4G35733	3	1
450	At_F0522	AT3G62230	3	6
451	At_F0523	AT4G05010	3	2
452	At_F0524	AT4G02733	3	1
453	At_F0526	AT4G22280	3	2
454	At_F0530	AT5G25300	3	1
455	At_F0531	AT1G63090	3	13
456	At_F0532	AT1G67160	3	3
457	At_F0533	AT1G67623	3	1
458	At_F0534	AT5G63520	3	2
459	At_F0535	AT3G18720	3	1
460	At_F0539	AT4G22165	3	2
461	At_F0540	AT1G20360	3	1
462	At_F0541	AT5G39250	3	3
463	At_F0543	AT3G22940	3	1
464	At_F0544	AT3G53000	3	5
465	At_F0547	AT3G62430	3	1
466	At_F0548	AT1G25280	3	8
467	At_F0551	AT1G69090	3	3
468	At_F0553	AT4G03030	3	2
469	At_F0554	AT3G19890	3	3
470	At_F0555	AT5G67140	3	3
471	At_F0556	AT1G55590	3	4
472	At_F0557	AT3G63220	3	2
473	At_F0558	AT4G10925	3	2
474	At_F0559	AT4G21510	3	2
475	At_F0560	AT2G03560	3	4
476	At_F0561	AT3G25750	3	1
477	At_F0566	AT5G48550	3	2
478	At_F0567	AT5G50270	3	1
479	At_F0571	AT5G10340	3	1
480	At_F0572	AT5G41840	3	1
481	At_F0573	AT3G10790	3	1
482	At_F0574	AT5G60060	3	3
483	At_F0575	AT5G60570	3	2
484	At_F0577	AT3G03726	3	1
485	At_F0581	AT4G02740	3	3
486	At_F0584	AT1G78280	3	4
487	At_F0588	AT4G29420	3	1
488	At_F0590	AT5G03970	3	4
489	At_F0591	AT5G46170	3	4
490	At_F0592	AT2G14500	3	1
491	At_F0593	AT1G24800	3	1
492	At_F0594	AT1G24881	3	1
493	At_F0595	AT1G25055	3	1
494	At_F0596	AT1G25211	3	1
495	At_F0598	AT2G21680	3	1
496	At_F0599	AT2G29810	3	1
497	At_F0600	AT5G38270	3	1
498	At_F0602	AT1G67190	3	1
499	At_F0604	AT5G07670	3	1
500	At_F0609	AT4G00755	3	2
501	At_F0611	AT4G02760	3	1
502	At_F0612	AT5G04010	3	3
503	At_F0613	AT1G80570	3	3
504	At_F0615	AT1G10780	3	3
505	At_F0616	AT1G30200	3	1
506	At_F0617	AT3G23970	3	1
507	At_F0619	AT4G30640	3	2
508	At_F0620	AT5G18680	3	4
509	At_F0621	AT2G02660	3	2
510	At_F0622	AT2G29770	3	1
511	At_F0623	AT2G17030	3	4
512	At_F0625	AT1G65760	3	2
513	At_F0627	AT5G52120	3	5
514	At_F0629	AT1G47270	3	12
515	At_F0630	AT2G26160	3	1
516	At_F0631	AT3G19470	3	1
517	At_F0632	AT2G17036	3	2
518	At_F0634	AT1G31350	3	8
519	At_F0635	AT5G56390	3	1
520	At_F0638	AT5G24040	3	1
521	At_F0640	AT1G43640	3	7
522	At_F0643	AT5G39460	3	1
523	At_F0644	AT1G44080	3	1
524	At_F0647	AT3G07550	3	3
525	At_F0648	AT2G02300	3	3
526	At_F0649	AT5G06550	3	4
527	At_F0650	AT1G26930	3	6
528	At_F0651	AT1G56240	3	2
529	At_F0653	AT1G53320	3	11
530	At_F0654	AT1G20800	3	1
531	At_F0655	AT1G27490	3	1
532	At_F0658	AT4G39750	3	1
533	At_F0659	AT2G29780	3	2
534	At_F0663	AT1G20795	3	1
535	At_F0664	AT1G06110	3	4
536	At_F0666	AT5G51380	3	1
537	At_F0667	AT2G36090	3	2
538	At_F0668	AT5G55150	3	1
539	At_F0670	AT1G61940	3	6
540	At_F0672	AT2G04810	3	1
541	At_F0678	AT2G02870	3	6
542	At_F0680	AT4G22390	3	3
543	At_F0681	AT2G27310	3	2
544	At_F0683	AT3G22345	3	1
545	At_F0685	AT3G52330	3	1
546	At_F0686	AT3G27290	3	2
547	At_F0687	AT1G67340	3	7
548	At_F0688	AT4G12820	3	2
549	At_F0694	AT1G53360	3	1
550	At_F0696	AT3G26930	3	1
551	At_F0699	AT1G09155	3	3
552	At_F0706	AT1G61320	3	1
553	At_F0709	AT4G35930	3	2
554	At_F0710	AT2G01620	3	3
555	At_F0015	AT2G41473	4	0
556	At_F0021	AT3G16820	4	0
557	At_F0025	AT1G46984	4	0
558	At_F0036	AT3G22710	4	0
559	At_F0038	AT2G34280	4	0
560	At_F0042	AT1G15015	4	0
561	At_F0046	AT5G36730	4	0
562	At_F0055	AT3G17500	4	0
563	At_F0067	AT2G33705	4	0
564	At_F0077	AT5G22610	4	0
565	At_F0078	AT3G47150	4	0
566	At_F0085	AT2G02030	4	0
567	At_F0089	AT1G62270	4	0
568	At_F0090	AT3G17480	4	0
569	At_F0098	AT1G67450	4	0
570	At_F0101	AT1G33530	4	0
571	At_F0107	AT4G39756	4	0
572	At_F0117	AT4G29970	4	0
573	At_F0119	AT3G26922	4	0
574	At_F0129	AT3G18330	4	0
575	At_F0130	AT1G11620	4	0
576	At_F0142	AT5G38390	4	0
577	At_F0144	AT3G58950	4	0
578	At_F0154	AT1G70960	4	0
579	At_F0166	AT1G67130	4	0
580	At_F0169	AT4G05497	4	0
581	At_F0171	AT5G62060	4	0
582	At_F0176	AT4G13985	4	0
583	At_F0178	AT3G44120	4	0
584	At_F0184	AT5G50220	4	0
585	At_F0185	AT1G19930	4	0
586	At_F0197	AT1G16940	4	0
587	At_F0200	AT2G33655	4	0
588	At_F0204	AT5G56400	4	0
589	At_F0212	AT1G47765	4	0
590	At_F0226	AT3G22421	4	0
591	At_F0229	AT1G31090	4	0
592	At_F0243	AT2G39415	4	0
593	At_F0245	AT3G29830	4	0
594	At_F0246	AT3G18150	4	0
595	At_F0252	AT5G22670	4	0
596	At_F0256	AT3G51171	4	0
597	At_F0259	AT1G53550	4	0
598	At_F0262	AT3G17270	4	0
599	At_F0272	AT3G28223	4	0
600	At_F0275	AT5G25850	4	0
601	At_F0281	AT4G09870	4	0
602	At_F0290	AT1G47300	4	0
603	At_F0293	AT3G49020	4	0
604	At_F0296	AT5G38810	4	0
605	At_F0298	AT3G44090	4	0
606	At_F0300	AT5G28160	4	0
607	At_F0312	AT5G37040	4	0
608	At_F0332	AT5G56820	4	0
609	At_F0333	AT2G02890	4	0
610	At_F0335	AT5G56690	4	0
611	At_F0337	AT1G16930	4	0
612	At_F0339	AT3G44080	4	0
613	At_F0344	AT3G52680	4	0
614	At_F0345	AT5G15670	4	0
615	At_F0358	AT3G23955	4	0
616	At_F0359	AT1G49990	4	0
617	At_F0363	AT5G38396	4	0
618	At_F0367	AT5G22791	4	0
619	At_F0374	AT3G24610	4	0
620	At_F0376	AT3G25550	4	0
621	At_F0381	AT5G52610	4	0
622	At_F0382	AT3G49040	4	0
623	At_F0383	AT4G05080	4	0
624	At_F0384	AT3G58860	4	0
625	At_F0386	AT1G32375	4	0
626	At_F0393	AT3G58880	4	0
627	At_F0394	AT1G14315	4	0
628	At_F0396	AT4G03220	4	0
629	At_F0398	AT5G56440	4	0
630	At_F0399	AT5G60560	4	0
631	At_F0400	AT1G53815	4	0
632	At_F0401	AT1G59675	4	0
633	At_F0419	AT5G16285	4	0
634	At_F0431	AT2G43445	4	0
635	At_F0433	AT3G49150	4	0
636	At_F0441	AT4G14905	4	0
637	At_F0444	AT2G40925	4	0
638	At_F0447	AT1G66320	4	0
639	At_F0448	AT5G44950	4	0
640	At_F0455	AT5G53640	4	0
641	At_F0457	AT1G22000	4	0
642	At_F0462	AT5G56430	4	0
643	At_F0480	AT1G21990	4	0
644	At_F0487	AT3G17265	4	0
645	At_F0488	AT1G61060	4	0
646	At_F0490	AT4G09920	4	0
647	At_F0493	AT1G57690	4	0
648	At_F0497	AT5G44960	4	0
649	At_F0499	AT5G03020	4	0
650	At_F0504	AT1G71320	4	0
651	At_F0511	AT3G23420	4	0
652	At_F0512	AT5G38570	4	0
653	At_F0525	AT3G58910	4	0
654	At_F0527	AT1G70360	4	0
655	At_F0528	AT3G59240	4	0
656	At_F0536	AT4G05620	4	0
657	At_F0537	AT5G39470	4	0
658	At_F0545	AT5G35995	4	0
659	At_F0546	AT5G62970	4	0
660	At_F0550	AT5G56410	4	0
661	At_F0552	AT3G14710	4	0
662	At_F0562	AT4G12382	4	0
663	At_F0568	AT3G55900	4	0
664	At_F0576	AT5G41630	4	0
665	At_F0579	AT1G49610	4	0
666	At_F0580	AT1G77650	4	0
667	At_F0582	AT1G67455	4	0
668	At_F0587	AT3G10510	4	0
669	At_F0597	AT1G66300	4	0
670	At_F0601	AT5G44490	4	0
671	At_F0606	AT1G61330	4	0
672	At_F0607	AT5G39490	4	0
673	At_F0608	AT4G00893	4	0
674	At_F0614	AT5G41720	4	0
675	At_F0618	AT5G02990	4	0
676	At_F0624	AT5G52620	4	0
677	At_F0633	AT4G11580	4	0
678	At_F0636	AT5G56560	4	0
679	At_F0637	AT2G24510	4	0
680	At_F0639	AT1G57580	4	0
681	At_F0642	AT4G10695	4	0
682	At_F0652	AT5G56570	4	0
683	At_F0657	AT5G51370	4	0
684	At_F0660	AT4G00320	4	0
685	At_F0661	AT5G44970	4	0
686	At_F0673	AT2G35280	4	0
687	At_F0682	AT3G56670	4	0
688	At_F0689	AT1G74875	4	0
689	At_F0690	AT5G22590	4	0
690	At_F0692	AT3G03405	4	0
691	At_F0693	AT5G62860	4	0
692	At_F0698	AT3G30430	4	0
693	At_F0701	AT1G19410	4	0
694	At_F0704	AT1G56610	4	0
695	At_F0708	AT2G07120	4	0
696	At_F0047	AT5G36820	4	0
