# Supplementary material for: A Machine Learning Approach to Prioritizing Functionally Active F-box Members in Arabidopsis thaliana
Source: Front Plant Sci. 2021 May 28;12:639253. doi: 10.3389/fpls.2021.639253 (PMC8192846; doi:10.3389/fpls.2021.639253)
Supplement: Supplementary file 3 [file Data_Sheet_2.CSV]

	PLoS_One_ID	AGI	length	DM
1	At_F0001	AT1G21760.1	329	F-box-like|5.6e-11|60-105
2	At_F0001	AT1G21760.1	329	AO_FBX|8.4e-14|61-107
3	At_F0002	AT3G17280.1	387	AO_FBX|9.4e-12|2-46
4	At_F0002	AT3G17280.1	387	F-box|5e-11|3-47
5	At_F0002	AT3G17280.1	387	FBA_1|2.3e-39|197-373
6	At_F0003	AT4G39590.1	403	AO_FBX|6.1e-10|35-83
7	At_F0003	AT4G39590.1	403	F-box|1.7e-10|37-81
8	At_F0003	AT4G39590.1	403	Kelch_1|1.1e-05|138-185
9	At_F0003	AT4G39590.1	403	Kelch_1|9.6e-09|188-226
10	At_F0003	AT4G39590.1	403	Rad4|0.039|205-230
11	At_F0004	AT2G14710.1	363	F-box|4.2e-11|4-41
12	At_F0004	AT2G14710.1	363	AO_FBX|2.6e-13|5-48
13	At_F0004	AT2G14710.1	363	TetR_C_37|0.61|29-52
14	At_F0004	AT2G14710.1	363	FBA_1|5e-36|179-344
15	At_F0005	AT2G04920.1	377	AO_FBX|2.9e-13|1-46
16	At_F0005	AT2G04920.1	377	F-box|4.5e-11|2-44
17	At_F0005	AT2G04920.1	377	FBA_1|5.1e-46|201-357
18	At_F0006	AT3G22720.1	380	AO_FBX|4.3e-14|2-47
19	At_F0006	AT3G22720.1	380	F-box|2.4e-11|3-45
20	At_F0006	AT3G22720.1	380	FBA_1|1.4e-37|208-374
21	At_F0007	AT2G27520.1	348	F-box|5.3e-10|4-45
22	At_F0007	AT2G27520.1	348	AO_FBX|7.7e-13|5-47
23	At_F0007	AT2G27520.1	348	FBA_1|8.5e-41|182-339
24	At_F0008	AT3G22700.1	340	AO_FBX|7.9e-14|2-47
25	At_F0008	AT3G22700.1	340	F-box|1.9e-11|3-46
26	At_F0008	AT3G22700.1	340	FBA_1|1.3e-30|204-318
27	At_F0009	AT3G16210.1	361	AO_FBX|2.7e-15|5-46
28	At_F0009	AT3G16210.1	361	F-box|7.5e-10|5-41
29	At_F0009	AT3G16210.1	361	FBA_1|7.9e-11|189-306
30	At_F0010	AT3G49520.1	389	AO_FBX|3.7e-09|2-40
31	At_F0010	AT3G49520.1	389	F-box|6.5e-11|3-47
32	At_F0010	AT3G49520.1	389	Kelch_3|0.12|161-187
33	At_F0010	AT3G49520.1	389	FBA_1|1.7e-52|195-382
34	At_F0010	AT3G49520.1	389	DUF3045|0.57|355-386
35	At_F0011	AT5G42460.1	389	AO_FBX|3.1e-13|4-46
36	At_F0011	AT5G42460.1	389	F-box|3.8e-11|4-48
37	At_F0011	AT5G42460.1	389	FBA_1|6.3e-58|210-380
38	At_F0012	AT3G21170.1	396	AO_FBX|1.1e-12|2-49
39	At_F0012	AT3G21170.1	396	F-box|2.4e-10|2-48
40	At_F0012	AT3G21170.1	396	FBA_1|7.5e-27|222-387
41	At_F0013	AT2G17830.1	395	AO_FBX|2e-12|4-46
42	At_F0013	AT2G17830.1	395	F-box|7.6e-10|4-48
43	At_F0013	AT2G17830.1	395	FBA_1|6.1e-57|214-386
44	At_F0014	AT1G51320.1	376	AO_FBX|2.8e-11|5-46
45	At_F0014	AT1G51320.1	376	F-box|2.2e-10|5-43
46	At_F0014	AT1G51320.1	376	FBA_1|1.4e-35|190-362
47	At_F0015	AT2G41473.1	92	AO_FBX|7.2e-13|3-45
48	At_F0015	AT2G41473.1	92	F-box|1.1e-09|6-40
49	At_F0016	AT3G61590.4	448	AO_FBX|1.3e-13|77-121
50	At_F0016	AT3G61590.4	448	F-box|3.5e-10|77-120
51	At_F0016	AT3G61590.4	448	Kelch_2|0.0014|330-374
52	At_F0017	AT1G76830.1	374	AO_FBX|3.7e-07|5-51
53	At_F0017	AT1G76830.1	374	F-box|4e-10|6-48
54	At_F0017	AT1G76830.1	374	FBA_3|3.5e-16|198-323
55	At_F0018	AT3G20710.1	363	AO_FBX|8.9e-11|2-44
56	At_F0018	AT3G20710.1	363	F-box|1.9e-10|3-42
57	At_F0018	AT3G20710.1	363	DUF4116|0.1|165-210
58	At_F0018	AT3G20710.1	363	FBA_1|1.5e-47|197-361
59	At_F0019	AT5G36200.1	472	AO_FBX|2e-11|3-46
60	At_F0019	AT5G36200.1	472	F-box|6.2e-10|3-46
61	At_F0019	AT5G36200.1	472	FBA_1|1.8e-60|215-384
62	At_F0019	AT5G36200.1	472	PPO1_DWL|0.23|329-350
63	At_F0020	AT3G46050.1	371	AO_FBX|2.8e-10|15-63
64	At_F0020	AT3G46050.1	371	F-box|9.7e-11|17-61
65	At_F0020	AT3G46050.1	371	Kelch_1|2.5e-08|111-152
66	At_F0020	AT3G46050.1	371	Kelch_1|1.1e-13|154-195
67	At_F0021	AT3G16820.1	314	F-box|2.1e-10|3-46
68	At_F0021	AT3G16820.1	314	AO_FBX|3e-10|3-46
69	At_F0021	AT3G16820.1	314	FBA_1|7.8e-57|139-309
70	At_F0022	AT1G15680.1	411	AO_FBX|5.5e-11|13-58
71	At_F0022	AT1G15680.1	411	F-box|7.8e-10|18-56
72	At_F0023	AT3G22350.1	379	AO_FBX|7.4e-12|1-46
73	At_F0023	AT3G22350.1	379	F-box|1.2e-09|2-44
74	At_F0023	AT3G22350.1	379	Utp13|0.19|8-47
75	At_F0023	AT3G22350.1	379	FBA_1|1.1e-38|204-373
76	At_F0023	AT3G22350.1	379	SpvD|0.021|255-339
77	At_F0024	AT4G38940.1	371	AO_FBX|1.3e-10|17-66
78	At_F0024	AT4G38940.1	371	F-box|4.6e-08|21-64
79	At_F0024	AT4G38940.1	371	cIII|0.034|39-55
80	At_F0024	AT4G38940.1	371	Kelch_6|1.1e-05|120-166
81	At_F0024	AT4G38940.1	371	Kelch_2|0.00037|175-211
82	At_F0024	AT4G38940.1	371	DUF5050|0.38|224-279
83	At_F0025	AT1G46984.1	371	AO_FBX|9.4e-12|16-63
84	At_F0025	AT1G46984.1	371	F-box|2.9e-09|21-61
85	At_F0025	AT1G46984.1	371	FBA_3|3e-28|219-325
86	At_F0026	AT1G33020.1	549	AO_FBX|7.1e-12|7-51
87	At_F0026	AT1G33020.1	549	F-box|1.4e-09|7-47
88	At_F0026	AT1G33020.1	549	FBA_3|2.5e-34|209-330
89	At_F0027	AT4G39560.1	267	AO_FBX|2.4e-10|25-72
90	At_F0027	AT4G39560.1	267	F-box|2.3e-08|27-71
91	At_F0027	AT4G39560.1	267	Kelch_1|2.3e-06|120-162
92	At_F0027	AT4G39560.1	267	Kelch_1|3.3e-13|166-206
93	At_F0028	AT5G41510.1	401	AO_FBX|9.2e-11|4-46
94	At_F0028	AT5G41510.1	401	F-box|2.1e-10|5-45
95	At_F0028	AT5G41510.1	401	Glyco_transf_24|0.46|5-49
96	At_F0028	AT5G41510.1	401	FBA_1|2e-44|207-364
97	At_F0029	AT4G39240.1	376	AO_FBX|4.5e-08|30-78
98	At_F0029	AT4G39240.1	376	F-box|3.6e-08|34-78
99	At_F0029	AT4G39240.1	376	Kelch_1|1.3e-06|132-172
100	At_F0029	AT4G39240.1	376	Kelch_1|3.3e-12|175-214
101	At_F0029	AT4G39240.1	376	Kelch_6|5.8e-05|265-298
102	At_F0030	AT4G39570.1	396	AO_FBX|5.7e-11|29-77
103	At_F0030	AT4G39570.1	396	F-box|1.5e-08|31-76
104	At_F0030	AT4G39570.1	396	Kelch_1|8.7e-05|143-183
105	At_F0030	AT4G39570.1	396	Kelch_1|9e-08|187-226
106	At_F0030	AT4G39570.1	396	DUF4905|0.62|260-295
107	At_F0031	AT5G41500.1	404	AO_FBX|6.2e-11|3-48
108	At_F0031	AT5G41500.1	404	F-box|3e-10|4-45
109	At_F0031	AT5G41500.1	404	FBA_1|2.4e-46|208-365
110	At_F0032	AT3G20690.1	371	AO_FBX|4.8e-12|2-46
111	At_F0032	AT3G20690.1	371	F-box|5.6e-10|3-46
112	At_F0032	AT3G20690.1	371	FBA_1|1.2e-48|204-367
113	At_F0033	AT4G19870.1	401	AO_FBX|3.6e-09|27-75
114	At_F0033	AT4G19870.1	401	F-box|9.9e-09|28-70
115	At_F0033	AT4G19870.1	401	Kelch_1|2.4e-09|139-178
116	At_F0033	AT4G19870.1	401	Kelch_1|4.6e-10|182-226
117	At_F0034	AT1G51290.1	378	AO_FBX|2.5e-11|5-47
118	At_F0034	AT1G51290.1	378	F-box|1.1e-09|5-43
119	At_F0034	AT1G51290.1	378	FBA_1|1.4e-34|188-360
120	At_F0035	AT5G47300.1	417	AO_FBX|2.3e-11|42-88
121	At_F0035	AT5G47300.1	417	F-box|9.1e-10|43-85
122	At_F0035	AT5G47300.1	417	FBA_1|1e-51|237-400
123	At_F0036	AT3G22710.1	327	F-box|8.6e-11|1-47
124	At_F0036	AT3G22710.1	327	AO_FBX|3.4e-12|2-48
125	At_F0036	AT3G22710.1	327	FBA_1|2.6e-37|148-312
126	At_F0037	AT2G22030.1	384	AO_FBX|8.3e-10|24-71
127	At_F0037	AT2G22030.1	384	ThiF|0.27|25-67
128	At_F0037	AT2G22030.1	384	F-box|1.8e-08|26-65
129	At_F0037	AT2G22030.1	384	Kelch_2|0.24|122-149
130	At_F0037	AT2G22030.1	384	Kelch_1|2.9e-10|164-204
131	At_F0037	AT2G22030.1	384	Kelch_1|0.81|286-301
132	At_F0038	AT2G34280.1	392	AO_FBX|8.8e-11|2-44
133	At_F0038	AT2G34280.1	392	F-box|2.6e-10|3-36
134	At_F0038	AT2G34280.1	392	FBA_1|6.3e-10|235-330
135	At_F0039	AT3G07870.1	418	AO_FBX|6.1e-11|26-63
136	At_F0039	AT3G07870.1	418	F-box|2.8e-10|26-60
137	At_F0039	AT3G07870.1	418	FBA_3|1e-06|243-335
138	At_F0040	AT4G29370.1	379	AO_FBX|3.4e-11|19-69
139	At_F0040	AT4G29370.1	379	F-box|2.6e-09|25-66
140	At_F0040	AT4G29370.1	379	Kelch_6|0.6|116-159
141	At_F0040	AT4G29370.1	379	Kelch_1|1.7e-12|162-202
142	At_F0041	AT3G21120.1	368	AO_FBX|2.6e-12|2-44
143	At_F0041	AT3G21120.1	368	F-box|2.8e-08|2-36
144	At_F0041	AT3G21120.1	368	FBA_1|9.8e-29|201-359
145	At_F0042	AT1G15015.1	161	AO_FBX|2e-11|5-46
146	At_F0042	AT1G15015.1	161	F-box|6.2e-10|5-44
147	At_F0042	AT1G15015.1	161	Oscp1|0.18|73-125
148	At_F0043	AT3G17540.1	397	AO_FBX|3.9e-13|6-50
149	At_F0043	AT3G17540.1	397	F-box-like|2.2e-08|7-45
150	At_F0043	AT3G17540.1	397	FBA_1|7.9e-47|206-371
151	At_F0044	AT2G22050.1	260	AO_FBX|1.8e-09|27-76
152	At_F0044	AT2G22050.1	260	F-box|3.9e-10|30-72
153	At_F0044	AT2G22050.1	260	Kelch_6|3.9e-05|137-176
154	At_F0044	AT2G22050.1	260	Kelch_1|1.4e-06|180-213
155	At_F0045	AT1G50880.1	280	AO_FBX|2.7e-13|20-63
156	At_F0045	AT1G50880.1	280	F-box|9.1e-09|21-61
157	At_F0045	AT1G50880.1	280	FBA_3|4.9e-07|144-171
158	At_F0045	AT1G50880.1	280	FBA_3|6.4e-05|176-229
159	At_F0046	AT5G36730.1	411	AO_FBX|4.3e-11|3-45
160	At_F0046	AT5G36730.1	411	F-box|2.5e-10|3-45
161	At_F0046	AT5G36730.1	411	FBA_1|1.1e-57|211-381
162	At_F0047	AT5G36820.1	411	AO_FBX|4.3e-11|3-45
163	At_F0047	AT5G36820.1	411	F-box|2.5e-10|3-45
164	At_F0047	AT5G36820.1	411	FBA_1|1.1e-57|211-381
165	At_F0048	AT2G07140.1	443	F-box|2.6e-11|1-46
166	At_F0048	AT2G07140.1	443	AO_FBX|1.4e-12|2-47
167	At_F0048	AT2G07140.1	443	FBA_1|8.8e-42|203-369
168	At_F0049	AT1G47730.1	392	AO_FBX|5.3e-14|20-65
169	At_F0049	AT1G47730.1	392	F-box|6.1e-09|22-61
170	At_F0049	AT1G47730.1	392	FBA_3|9.9e-34|222-341
171	At_F0050	AT3G56780.2	483	AO_FBX|2.1e-11|6-49
172	At_F0050	AT3G56780.2	483	F-box|1.7e-08|8-48
173	At_F0050	AT3G56780.2	483	LRR_2|0.00014|153-177
174	At_F0050	AT3G56780.2	483	LRR_2|2.2e-05|229-253
175	At_F0050	AT3G56780.2	483	FBD|1.7e-15|395-439
176	At_F0051	AT3G19410.1	374	F-box|2e-11|1-45
177	At_F0051	AT3G19410.1	374	AO_FBX|1.8e-11|2-48
178	At_F0051	AT3G19410.1	374	FBA_1|8.6e-44|198-359
179	At_F0052	AT5G02910.1	459	AO_FBX|3.4e-16|10-58
180	At_F0052	AT5G02910.1	459	F-box|1.7e-09|13-48
181	At_F0052	AT5G02910.1	459	LRR_2|0.0039|154-178
182	At_F0052	AT5G02910.1	459	DUF4714|0.055|337-439
183	At_F0053	AT1G47390.1	371	F-box|1.6e-09|6-42
184	At_F0053	AT1G47390.1	371	AO_FBX|1.2e-10|7-47
185	At_F0053	AT1G47390.1	371	TetR_C_37|0.14|28-52
186	At_F0053	AT1G47390.1	371	FBA_1|9.8e-37|192-354
187	At_F0054	AT3G17400.1	186	F-box|9.3e-09|2-47
188	At_F0054	AT3G17400.1	186	AO_FBX|7.3e-11|3-49
189	At_F0054	AT3G17400.1	186	Pox_LP_H2|0.013|26-111
190	At_F0055	AT3G17500.1	439	AO_FBX|6.1e-12|1-45
191	At_F0055	AT3G17500.1	439	F-box|1.2e-10|2-44
192	At_F0055	AT3G17500.1	439	FBA_1|2.5e-47|193-358
193	At_F0055	AT3G17500.1	439	DMA|0.1|366-384
194	At_F0055	AT3G17500.1	439	FBA_1|1.6e-14|372-436
195	At_F0056	AT4G11770.1	397	AO_FBX|2.2e-08|9-53
196	At_F0056	AT4G11770.1	397	F-box|1.1e-07|15-53
197	At_F0056	AT4G11770.1	397	Kelch_1|3.4e-10|140-184
198	At_F0056	AT4G11770.1	397	Kelch_1|1.5e-09|187-230
199	At_F0057	AT3G17320.1	410	F-box|7.8e-10|3-48
200	At_F0057	AT3G17320.1	410	AO_FBX|1.8e-08|3-46
201	At_F0057	AT3G17320.1	410	FBA_1|1.3e-56|222-405
202	At_F0058	AT5G22700.5	475	AO_FBX|4.6e-13|43-85
203	At_F0058	AT5G22700.5	475	F-box|5.8e-08|44-80
204	At_F0058	AT5G22700.5	475	LRR_2|4.1e-06|189-214
205	At_F0058	AT5G22700.5	475	FBD|1.9e-13|400-442
206	At_F0059	AT1G52490.1	212	F-box|3.1e-10|16-57
207	At_F0059	AT1G52490.1	212	AO_FBX|9.2e-11|17-57
208	At_F0060	AT1G54550.1	363	AO_FBX|1.2e-10|4-40
209	At_F0060	AT1G54550.1	363	F-box|7.3e-10|5-44
210	At_F0060	AT1G54550.1	363	FBA_1|1.8e-31|207-356
211	At_F0061	AT2G38590.1	425	AO_FBX|9.2e-10|4-48
212	At_F0061	AT2G38590.1	425	F-box|4.8e-09|5-49
213	At_F0061	AT2G38590.1	425	FBA_1|3.2e-54|219-384
214	At_F0062	AT3G10430.1	371	AO_FBX|6.3e-09|3-47
215	At_F0062	AT3G10430.1	371	F-box|1.1e-08|3-41
216	At_F0062	AT3G10430.1	371	FBA_1|1.5e-29|197-364
217	At_F0064	AT3G23880.1	365	F-box|3.4e-09|9-47
218	At_F0064	AT3G23880.1	365	AO_FBX|1.7e-11|13-48
219	At_F0064	AT3G23880.1	365	Calreticulin|0.078|120-220
220	At_F0064	AT3G23880.1	365	FBA_3|1.2e-05|215-297
221	At_F0065	AT5G56420.2	423	AO_FBX|2.2e-11|5-49
222	At_F0065	AT5G56420.2	423	F-box|1.3e-08|7-43
223	At_F0065	AT5G56420.2	423	LRR_2|4.1e-07|155-179
224	At_F0065	AT5G56420.2	423	FBD|1.2e-13|349-389
225	At_F0066	AT1G47790.1	390	AO_FBX|3.9e-13|23-65
226	At_F0066	AT1G47790.1	390	F-box|2e-08|23-63
227	At_F0066	AT1G47790.1	390	FBA_3|1.9e-37|216-339
228	At_F0067	AT2G33705.1	70	F-box|9.5e-07|17-47
229	At_F0067	AT2G33705.1	70	AO_FBX|2e-11|18-60
230	At_F0068	AT5G43190.1	404	AO_FBX|4.1e-09|47-93
231	At_F0068	AT5G43190.1	404	F-box|9.1e-11|48-87
232	At_F0068	AT5G43190.1	404	Kelch_2|0.00017|291-325
233	At_F0069	AT3G22730.1	373	AO_FBX|2.1e-11|2-46
234	At_F0069	AT3G22730.1	373	F-box|3.5e-09|3-45
235	At_F0069	AT3G22730.1	373	FBA_1|1.6e-47|199-359
236	At_F0070	AT5G48980.1	400	AO_FBX|2.8e-08|33-77
237	At_F0070	AT5G48980.1	400	F-box|9.8e-09|34-75
238	At_F0070	AT5G48980.1	400	DUF5311|0.36|110-157
239	At_F0070	AT5G48980.1	400	Kelch_1|0.099|173-188
240	At_F0070	AT5G48980.1	400	Kelch_1|4.9e-05|204-230
241	At_F0071	AT1G61540.1	403	F-box|2.6e-07|26-69
242	At_F0071	AT1G61540.1	403	AO_FBX|3.1e-07|26-72
243	At_F0071	AT1G61540.1	403	Kelch_1|1.2e-07|127-176
244	At_F0071	AT1G61540.1	403	Kelch_1|1.7e-09|180-218
245	At_F0071	AT1G61540.1	403	TRAM_2|0.67|187-211
246	At_F0071	AT1G61540.1	403	Kelch_2|0.03|235-269
247	At_F0072	AT3G49510.1	389	AO_FBX|2.9e-10|2-40
248	At_F0072	AT3G49510.1	389	F-box|6.3e-10|3-44
249	At_F0072	AT3G49510.1	389	FBA_1|3.3e-54|202-382
250	At_F0073	AT3G16580.1	383	F-box|9.9e-09|13-49
251	At_F0073	AT3G16580.1	383	AO_FBX|7.2e-12|14-56
252	At_F0073	AT3G16580.1	383	FBA_1|7.9e-34|200-365
253	At_F0074	AT3G49980.2	384	F-box|5.2e-09|4-46
254	At_F0074	AT3G49980.2	384	AO_FBX|5.2e-12|5-47
255	At_F0074	AT3G49980.2	384	FBA_1|4.6e-42|205-367
256	At_F0075	AT1G50980.1	371	AO_FBX|3.2e-13|32-74
257	At_F0075	AT1G50980.1	371	F-box|8.7e-10|33-78
258	At_F0075	AT1G50980.1	371	SH3_12|0.068|181-214
259	At_F0075	AT1G50980.1	371	FBD|4.8e-13|297-341
260	At_F0076	AT2G02250.1	311	AO_FBX|3.1e-10|44-92
261	At_F0076	AT2G02250.1	311	F-box|2.4e-08|46-90
262	At_F0076	AT2G02250.1	311	PP2|9e-50|137-303
263	At_F0077	AT5G22610.2	503	AO_FBX|4.6e-11|17-59
264	At_F0077	AT5G22610.2	503	F-box|3.3e-08|19-54
265	At_F0077	AT5G22610.2	503	LRR_2|3e-07|172-196
266	At_F0077	AT5G22610.2	503	FBD|1.5e-13|389-433
267	At_F0078	AT3G47150.1	361	AO_FBX|9.1e-11|12-53
268	At_F0078	AT3G47150.1	361	F-box|1.8e-07|13-50
269	At_F0078	AT3G47150.1	361	FBA_3|2.8e-25|201-315
270	At_F0079	AT1G77880.1	131	AO_FBX|2.3e-09|20-66
271	At_F0079	AT1G77880.1	131	F-box|4.6e-07|22-62
272	At_F0079	AT1G77880.1	131	cIII|0.079|40-55
273	At_F0080	AT5G62510.1	421	AO_FBX|7.1e-13|43-85
274	At_F0080	AT5G62510.1	421	F-box|5.9e-08|43-77
275	At_F0080	AT5G62510.1	421	FBA_3|8.1e-31|247-372
276	At_F0081	AT2G04230.1	449	AO_FBX|2.7e-14|8-59
277	At_F0081	AT2G04230.1	449	F-box|1.1e-08|14-53
278	At_F0081	AT2G04230.1	449	LRR_2|5.5e-07|168-193
279	At_F0081	AT2G04230.1	449	FBD|2.2e-16|363-408
280	At_F0082	AT3G13820.1	416	AO_FBX|1.6e-09|2-39
281	At_F0082	AT3G13820.1	416	F-box|4e-09|3-40
282	At_F0082	AT3G13820.1	416	FBA_1|9.2e-59|195-380
283	At_F0082	AT3G13820.1	416	CENP-B_dimeris|0.92|209-230
284	At_F0083	AT4G10190.1	368	AO_FBX|1.3e-10|6-50
285	At_F0083	AT4G10190.1	368	F-box|3.6e-09|6-45
286	At_F0083	AT4G10190.1	368	FBA_1|9.1e-34|203-362
287	At_F0084	AT3G44130.1	314	AO_FBX|2.9e-10|5-43
288	At_F0084	AT3G44130.1	314	F-box|1.5e-09|5-46
289	At_F0084	AT3G44130.1	314	FBA_1|6.1e-17|197-270
290	At_F0085	AT2G02030.1	335	AO_FBX|1.2e-10|39-80
291	At_F0085	AT2G02030.1	335	F-box|8e-08|39-78
292	At_F0085	AT2G02030.1	335	FBA_1|0.0056|261-312
293	At_F0086	AT3G16740.1	392	AO_FBX|4e-10|3-49
294	At_F0086	AT3G16740.1	392	F-box|3.6e-08|4-48
295	At_F0086	AT3G16740.1	392	FBA_1|3.6e-59|209-387
296	At_F0087	AT3G24700.2	271	AO_FBX|3.1e-11|3-45
297	At_F0087	AT3G24700.2	271	F-box|5.3e-08|3-45
298	At_F0088	AT4G39290.1	366	AO_FBX|3.4e-08|9-52
299	At_F0088	AT4G39290.1	366	F-box|7.6e-08|11-49
300	At_F0088	AT4G39290.1	366	cIII|0.11|32-50
301	At_F0088	AT4G39290.1	366	Kelch_1|3.1e-14|109-152
302	At_F0088	AT4G39290.1	366	Kelch_1|8.5e-13|159-196
303	At_F0089	AT1G62270.1	384	AO_FBX|2.3e-11|7-52
304	At_F0089	AT1G62270.1	384	F-box|6.9e-09|8-48
305	At_F0089	AT1G62270.1	384	FBA_1|9.6e-52|205-379
306	At_F0090	AT3G17480.1	375	AO_FBX|9.8e-14|5-53
307	At_F0090	AT3G17480.1	375	F-box|1.4e-09|8-52
308	At_F0090	AT3G17480.1	375	FBA_1|8.1e-48|206-370
309	At_F0091	AT3G23260.1	363	AO_FBX|8.7e-11|2-47
310	At_F0091	AT3G23260.1	363	F-box|3.7e-08|2-39
311	At_F0091	AT3G23260.1	363	FBA_1|9.8e-34|200-357
312	At_F0092	AT4G05490.1	308	AO_FBX|5.8e-11|25-73
313	At_F0092	AT4G05490.1	308	F-box-like|2.8e-10|27-73
314	At_F0092	AT4G05490.1	308	LRR_4|0.61|125-160
315	At_F0092	AT4G05490.1	308	LRR_4|0.055|203-246
316	At_F0093	AT1G65990.1	554	Redoxin|1.7e-21|6-141
317	At_F0093	AT1G65990.1	554	AO_FBX|8.2e-11|157-202
318	At_F0093	AT1G65990.1	554	F-box|1.5e-08|158-200
319	At_F0093	AT1G65990.1	554	FBA_1|7.7e-50|366-532
320	At_F0093	AT1G65990.1	554	DUF5420|0.017|412-503
321	At_F0094	AT5G38386.2	404	AO_FBX|6.3e-12|2-49
322	At_F0094	AT5G38386.2	404	F-box|4.5e-08|3-39
323	At_F0094	AT5G38386.2	404	FBD|0.0081|331-363
324	At_F0095	AT2G02340.1	306	F-box|1.3e-07|36-80
325	At_F0095	AT2G02340.1	306	AO_FBX|1.3e-06|36-79
326	At_F0095	AT2G02340.1	306	PP2|5.7e-51|128-301
327	At_F0096	AT5G44220.1	296	AO_FBX|1.8e-10|60-103
328	At_F0096	AT5G44220.1	296	F-box|4.8e-08|61-102
329	At_F0097	AT1G80960.4	487	AO_FBX|5.7e-13|50-90
330	At_F0097	AT1G80960.4	487	F-box|2.8e-07|51-87
331	At_F0097	AT1G80960.4	487	FBD|0.48|424-454
332	At_F0098	AT1G67450.1	399	AO_FBX|4.8e-12|4-43
333	At_F0098	AT1G67450.1	399	F-box|9e-10|5-41
334	At_F0098	AT1G67450.1	399	ATP_synth_reg|0.22|48-65
335	At_F0098	AT1G67450.1	399	FBA_1|1.4e-47|192-352
336	At_F0099	AT5G02980.1	336	AO_FBX|3.4e-08|9-59
337	At_F0099	AT5G02980.1	336	F-box|6.2e-08|13-58
338	At_F0099	AT5G02980.1	336	Kelch_1|6.1e-05|108-148
339	At_F0099	AT5G02980.1	336	Kelch_1|5.8e-06|150-183
340	At_F0100	AT5G51250.1	369	AO_FBX|4.8e-10|1-46
341	At_F0100	AT5G51250.1	369	F-box|2.2e-07|2-42
342	At_F0100	AT5G51250.1	369	Kelch_1|1.3e-05|108-150
343	At_F0100	AT5G51250.1	369	Kelch_2|6.9e-06|153-199
344	At_F0101	AT1G33530.1	442	AO_FBX|1.1e-09|96-139
345	At_F0101	AT1G33530.1	442	F-box|3.6e-09|96-137
346	At_F0102	AT5G49610.1	360	AO_FBX|1e-10|10-49
347	At_F0102	AT5G49610.1	360	F-box|1.8e-08|10-44
348	At_F0103	AT1G13200.1	436	F-box|6.3e-08|40-79
349	At_F0103	AT1G13200.1	436	AO_FBX|6.4e-11|41-85
350	At_F0103	AT1G13200.1	436	Kelch_1|0.43|237-254
351	At_F0103	AT1G13200.1	436	FBA_1|9.1e-07|269-365
352	At_F0104	AT4G22170.1	364	AO_FBX|8e-12|8-49
353	At_F0104	AT4G22170.1	364	F-box|1e-08|9-51
354	At_F0104	AT4G22170.1	364	RE_SinI|0.015|175-215
355	At_F0104	AT4G22170.1	364	DUF295|1.1e-07|280-332
356	At_F0105	AT1G47915.1	74	AO_FBX|1.3e-13|7-53
357	At_F0105	AT1G47915.1	74	F-box|4.5e-08|9-45
358	At_F0106	AT2G19630.1	298	F-box|8.7e-08|15-56
359	At_F0106	AT2G19630.1	298	AO_FBX|1.4e-10|16-58
360	At_F0106	AT2G19630.1	298	FBA_3|1.7e-33|132-255
361	At_F0107	AT4G39756.1	375	AO_FBX|8e-08|16-58
362	At_F0107	AT4G39756.1	375	F-box|6.4e-08|18-63
363	At_F0107	AT4G39756.1	375	Kelch_1|1.9e-10|170-212
364	At_F0107	AT4G39756.1	375	Kelch_1|0.76|242-256
365	At_F0108	AT5G52880.1	270	Propeptide_C25|0.12|73-115
366	At_F0108	AT5G52880.1	270	F-box-like|1e-12|112-154
367	At_F0108	AT5G52880.1	270	AO_FBX|2e-09|112-156
368	At_F0109	AT3G17710.1	369	AO_FBX|4.5e-13|6-47
369	At_F0109	AT3G17710.1	369	F-box|5.3e-09|6-46
370	At_F0109	AT3G17710.1	369	UPF0160|0.28|42-112
371	At_F0109	AT3G17710.1	369	FBA_1|6.3e-41|198-356
372	At_F0110	AT3G21410.1	411	AO_FBX|5e-11|35-79
373	At_F0110	AT3G21410.1	411	F-box|3.7e-09|35-75
374	At_F0110	AT3G21410.1	411	FBA_1|5.2e-41|227-397
375	At_F0110	AT3G21410.1	411	BNR_4|0.26|263-376
376	At_F0111	AT3G16880.1	366	F-box|6e-09|3-46
377	At_F0111	AT3G16880.1	366	AO_FBX|2e-08|3-46
378	At_F0111	AT3G16880.1	366	FBA_1|2.4e-54|200-352
379	At_F0112	AT1G66490.1	361	AO_FBX|8.1e-10|2-40
380	At_F0112	AT1G66490.1	361	F-box|4.2e-10|3-42
381	At_F0112	AT1G66490.1	361	FBA_1|1.3e-50|178-356
382	At_F0113	AT2G02320.1	308	AO_FBX|6.8e-08|39-83
383	At_F0113	AT2G02320.1	308	F-box|2.4e-07|40-84
384	At_F0113	AT2G02320.1	308	PP2|2.2e-40|130-298
385	At_F0114	AT5G56370.1	422	AO_FBX|7.5e-13|2-43
386	At_F0114	AT5G56370.1	422	F-box|2.5e-08|3-40
387	At_F0114	AT5G56370.1	422	LRR_2|2.2e-08|151-175
388	At_F0114	AT5G56370.1	422	FBD|5.9e-12|335-380
389	At_F0115	AT1G76920.1	375	AO_FBX|3.8e-08|5-49
390	At_F0115	AT1G76920.1	375	F-box|3e-08|6-45
391	At_F0115	AT1G76920.1	375	Kelch_2|0.033|105-150
392	At_F0115	AT1G76920.1	375	Kelch_2|0.00015|257-306
393	At_F0116	AT2G44700.1	369	AO_FBX|8.4e-08|25-73
394	At_F0116	AT2G44700.1	369	F-box|2.3e-07|27-70
395	At_F0116	AT2G44700.1	369	Kelch_1|7.7e-06|166-205
396	At_F0117	AT4G29970.1	284	AO_FBX|1.8e-07|11-53
397	At_F0117	AT4G29970.1	284	F-box|3.7e-08|13-52
398	At_F0117	AT4G29970.1	284	dCache_1|0.13|144-236
399	At_F0117	AT4G29970.1	284	FBA_3|9.4e-17|153-220
400	At_F0118	AT5G38670.1	292	AO_FBX|6.3e-09|9-53
401	At_F0118	AT5G38670.1	292	F-box|1.5e-07|10-52
402	At_F0118	AT5G38670.1	292	Kelch_2|1.9e-07|81-123
403	At_F0118	AT5G38670.1	292	Kelch_1|0.25|191-212
404	At_F0119	AT3G26922.2	307	AO_FBX|5.2e-14|13-60
405	At_F0119	AT3G26922.2	307	F-box|3.1e-08|15-51
406	At_F0119	AT3G26922.2	307	LRR_2|9.7e-07|162-187
407	At_F0120	AT3G49030.1	444	AO_FBX|8.6e-13|20-65
408	At_F0120	AT3G49030.1	444	F-box|1.2e-07|22-61
409	At_F0120	AT3G49030.1	444	LRR_2|2e-05|171-196
410	At_F0120	AT3G49030.1	444	FBD|2e-17|361-406
411	At_F0121	AT1G60570.1	382	AO_FBX|4.1e-10|19-67
412	At_F0121	AT1G60570.1	382	F-box-like|1.8e-07|22-64
413	At_F0121	AT1G60570.1	382	Kelch_1|2.5e-05|118-156
414	At_F0121	AT1G60570.1	382	Glyoxal_oxid_N|0.015|118-242
415	At_F0121	AT1G60570.1	382	Kelch_1|3.1e-10|161-201
416	At_F0122	AT1G69630.1	452	AO_FBX|8.7e-13|18-60
417	At_F0122	AT1G69630.1	452	F-box|3.1e-09|19-57
418	At_F0122	AT1G69630.1	452	LRR_2|0.0029|168-193
419	At_F0122	AT1G69630.1	452	FBD|7.6e-14|378-419
420	At_F0123	AT3G57580.1	409	AO_FBX|3.8e-11|9-52
421	At_F0123	AT3G57580.1	409	F-box|6.9e-08|9-50
422	At_F0123	AT3G57580.1	409	FBA_3|4.1e-36|196-332
423	At_F0124	AT4G10740.1	428	AO_FBX|1.4e-09|3-48
424	At_F0124	AT4G10740.1	428	F-box|2.4e-08|4-49
425	At_F0124	AT4G10740.1	428	FBA_1|5.2e-50|215-393
426	At_F0125	AT3G18910.1	389	AO_FBX|6.2e-12|7-46
427	At_F0125	AT3G18910.1	389	F-box|6.4e-10|7-44
428	At_F0125	AT3G18910.1	389	DUF4976|0.18|163-186
429	At_F0125	AT3G18910.1	389	FBA_1|3.5e-48|206-373
430	At_F0126	AT3G22870.1	414	F-box|1.1e-08|4-45
431	At_F0126	AT3G22870.1	414	AO_FBX|3.1e-08|4-43
432	At_F0126	AT3G22870.1	414	FBA_1|5e-49|200-364
433	At_F0127	AT2G17310.1	371	AO_FBX|2.9e-11|2-45
434	At_F0127	AT2G17310.1	371	F-box|4.3e-08|3-37
435	At_F0127	AT2G17310.1	371	FBA_1|3e-35|199-361
436	At_F0127	AT2G17310.1	371	zf-ribbon_3|0.52|341-356
437	At_F0128	AT3G43710.1	379	AO_FBX|1.4e-08|26-70
438	At_F0128	AT3G43710.1	379	F-box|1.9e-06|26-67
439	At_F0128	AT3G43710.1	379	Kelch_1|3.6e-10|124-159
440	At_F0128	AT3G43710.1	379	Kelch_1|5.1e-11|165-209
441	At_F0129	AT3G18330.1	377	F-box|5.9e-08|1-43
442	At_F0129	AT3G18330.1	377	AO_FBX|9.3e-12|3-49
443	At_F0129	AT3G18330.1	377	Kelch_1|0.74|167-186
444	At_F0129	AT3G18330.1	377	FBA_1|3.2e-46|201-372
445	At_F0130	AT1G11620.1	364	AO_FBX|8.2e-13|5-48
446	At_F0130	AT1G11620.1	364	F-box|8.6e-10|5-46
447	At_F0130	AT1G11620.1	364	FBA_1|3.5e-24|202-338
448	At_F0131	AT1G30920.1	401	AO_FBX|1.5e-11|8-51
449	At_F0131	AT1G30920.1	401	F-box|1.5e-08|9-47
450	At_F0131	AT1G30920.1	401	FBA_3|2.8e-35|214-341
451	At_F0132	AT4G39550.1	393	AO_FBX|3.1e-09|25-69
452	At_F0132	AT4G39550.1	393	F-box|8.6e-07|25-68
453	At_F0132	AT4G39550.1	393	DUF5316|0.33|100-130
454	At_F0132	AT4G39550.1	393	Kelch_1|0.00042|141-181
455	At_F0132	AT4G39550.1	393	Kelch_1|2e-13|184-228
456	At_F0133	AT4G00315.1	442	AO_FBX|1.2e-12|4-44
457	At_F0133	AT4G00315.1	442	F-box|4.1e-07|4-39
458	At_F0133	AT4G00315.1	442	LRR_2|5e-09|156-181
459	At_F0133	AT4G00315.1	442	FBD|1.7e-17|364-408
460	At_F0134	AT2G18780.1	371	AO_FBX|2.2e-07|5-52
461	At_F0134	AT2G18780.1	371	F-box|1.4e-07|9-53
462	At_F0134	AT2G18780.1	371	FBA_1|2.9e-47|208-367
463	At_F0135	AT4G23580.1	384	AO_FBX|6.4e-07|14-59
464	At_F0135	AT4G23580.1	384	F-box|7.3e-07|15-60
465	At_F0135	AT4G23580.1	384	Kelch_1|8.7e-15|110-166
466	At_F0135	AT4G23580.1	384	Alba|0.66|127-161
467	At_F0135	AT4G23580.1	384	Kelch_1|3.9e-12|169-209
468	At_F0136	AT2G43260.2	434	AO_FBX|3.1e-11|23-68
469	At_F0136	AT2G43260.2	434	F-box|2.9e-09|27-63
470	At_F0136	AT2G43260.2	434	FBA_1|5.3e-06|224-340
471	At_F0137	AT3G17490.1	389	AO_FBX|4.2e-11|3-48
472	At_F0137	AT3G17490.1	389	F-box|1.3e-08|4-45
473	At_F0137	AT3G17490.1	389	FBA_1|1.4e-46|201-366
474	At_F0138	AT3G49450.1	401	AO_FBX|4.7e-13|35-76
475	At_F0138	AT3G49450.1	401	F-box|8.1e-08|35-73
476	At_F0138	AT3G49450.1	401	FBA_3|3e-27|237-360
477	At_F0139	AT4G33290.1	431	AO_FBX|1.7e-09|2-44
478	At_F0139	AT4G33290.1	431	F-box|1.4e-07|3-45
479	At_F0139	AT4G33290.1	431	FBA_1|1.4e-52|207-382
480	At_F0140	AT3G17560.1	414	F-box|2.9e-08|12-55
481	At_F0140	AT3G17560.1	414	AO_FBX|1.4e-09|14-56
482	At_F0140	AT3G17560.1	414	PQQ_2|0.2|103-141
483	At_F0140	AT3G17560.1	414	FBA_1|8.1e-47|248-410
484	At_F0141	AT4G02310.1	350	AO_FBX|1.2e-06|9-51
485	At_F0141	AT4G02310.1	350	F-box|2.3e-07|12-56
486	At_F0141	AT4G02310.1	350	Kelch_1|3.3e-06|145-190
487	At_F0142	AT5G38390.1	457	AO_FBX|7.5e-11|2-43
488	At_F0142	AT5G38390.1	457	F-box|1.3e-07|3-39
489	At_F0142	AT5G38390.1	457	LRR_2|0.17|146-170
490	At_F0142	AT5G38390.1	457	PHA-1|0.11|178-213
491	At_F0142	AT5G38390.1	457	FBD|0.00016|378-409
492	At_F0143	AT2G41360.1	374	AO_FBX|8.8e-09|8-56
493	At_F0143	AT2G41360.1	374	F-box|6.6e-07|10-54
494	At_F0143	AT2G41360.1	374	Kelch_6|0.093|108-143
495	At_F0144	AT3G58950.1	418	AO_FBX|2.2e-12|2-42
496	At_F0144	AT3G58950.1	418	F-box|1.8e-08|3-36
497	At_F0144	AT3G58950.1	418	LRR_2|0.05|105-129
498	At_F0144	AT3G58950.1	418	FBD|0.00066|334-366
499	At_F0145	AT3G08750.1	370	F-box|4.1e-08|9-48
500	At_F0145	AT3G08750.1	370	AO_FBX|4.8e-08|9-52
501	At_F0145	AT3G08750.1	370	Rhv|0.29|169-214
502	At_F0145	AT3G08750.1	370	FBA_1|3.8e-34|198-364
503	At_F0146	AT4G19865.1	394	AO_FBX|3.4e-08|23-75
504	At_F0146	AT4G19865.1	394	F-box|3.6e-07|28-72
505	At_F0146	AT4G19865.1	394	Kelch_1|6.5e-05|141-177
506	At_F0146	AT4G19865.1	394	Kelch_1|3.5e-09|185-222
507	At_F0146	AT4G19865.1	394	HPIP_like|0.015|185-207
508	At_F0147	AT4G19940.1	412	AO_FBX|6.2e-11|30-77
509	At_F0147	AT4G19940.1	412	F-box|6.2e-07|31-71
510	At_F0147	AT4G19940.1	412	FBA_3|2.4e-27|244-362
511	At_F0148	AT5G53840.1	445	AO_FBX|1.2e-12|18-65
512	At_F0148	AT5G53840.1	445	F-box|6.5e-08|20-55
513	At_F0148	AT5G53840.1	445	LRR_2|1.8e-05|163-188
514	At_F0148	AT5G53840.1	445	PCuAC|0.27|193-243
515	At_F0148	AT5G53840.1	445	FBD|4.1e-14|364-406
516	At_F0149	AT1G32420.1	303	AO_FBX|6.2e-11|36-76
517	At_F0149	AT1G32420.1	303	F-box|1e-07|36-78
518	At_F0149	AT1G32420.1	303	Keratin_matx|0.14|122-173
519	At_F0149	AT1G32420.1	303	FBA_3|6.2e-25|226-301
520	At_F0150	AT3G16555.1	350	AO_FBX|1.9e-10|4-36
521	At_F0150	AT3G16555.1	350	F-box|2.1e-08|4-41
522	At_F0150	AT3G16555.1	350	FBA_1|2.3e-38|181-342
523	At_F0151	AT3G24580.1	379	AO_FBX|8.1e-09|3-48
524	At_F0151	AT3G24580.1	379	F-box|1.1e-08|3-43
525	At_F0151	AT3G24580.1	379	FBA_1|3.3e-59|207-374
526	At_F0152	AT5G48990.1	373	AO_FBX|2.2e-09|18-61
527	At_F0152	AT5G48990.1	373	F-box|2.8e-08|18-60
528	At_F0152	AT5G48990.1	373	Kelch_1|0.061|143-158
529	At_F0152	AT5G48990.1	373	Kelch_1|4.9e-05|181-207
530	At_F0153	AT1G22040.1	476	AO_FBX|4.3e-09|40-85
531	At_F0153	AT1G22040.1	476	F-box-like|3.8e-08|44-84
532	At_F0153	AT1G22040.1	476	Kelch_1|0.72|111-127
533	At_F0153	AT1G22040.1	476	Kelch_1|3.3e-12|170-214
534	At_F0153	AT1G22040.1	476	Kelch_1|1.7e-12|217-266
535	At_F0153	AT1G22040.1	476	Kelch_1|0.012|314-328
536	At_F0153	AT1G22040.1	476	BBS2_Mid|0.028|358-378
537	At_F0154	AT1G70960.1	370	AO_FBX|7.5e-08|4-49
538	At_F0154	AT1G70960.1	370	F-box|2.2e-07|5-45
539	At_F0154	AT1G70960.1	370	FBA_3|3.4e-21|209-323
540	At_F0155	AT2G44630.1	373	AO_FBX|9.6e-09|21-69
541	At_F0155	AT2G44630.1	373	F-box|1.3e-07|22-68
542	At_F0155	AT2G44630.1	373	Kelch_1|7.6e-10|132-168
543	At_F0155	AT2G44630.1	373	Kelch_1|5.7e-07|171-210
544	At_F0156	AT3G20030.1	403	AO_FBX|5.4e-11|3-44
545	At_F0156	AT3G20030.1	403	F-box|1e-09|4-42
546	At_F0156	AT3G20030.1	403	FBA_1|1.1e-53|203-385
547	At_F0157	AT4G17565.1	379	F-box|2.2e-10|16-61
548	At_F0157	AT4G17565.1	379	AO_FBX|8.6e-10|16-57
549	At_F0157	AT4G17565.1	379	DUF295|1.5e-08|297-348
550	At_F0158	AT3G18980.1	416	F-box|2e-08|1-43
551	At_F0158	AT3G18980.1	416	AO_FBX|4.6e-12|2-49
552	At_F0158	AT3G18980.1	416	DUF1266|0.089|142-167
553	At_F0158	AT3G18980.1	416	TcpS|0.16|158-216
554	At_F0158	AT3G18980.1	416	FBA_1|4.8e-42|214-398
555	At_F0159	AT1G53790.2	462	AO_FBX|3e-11|77-122
556	At_F0159	AT1G53790.2	462	F-box|8.1e-09|82-122
557	At_F0159	AT1G53790.2	462	FBA_3|1e-34|279-405
558	At_F0159	AT1G53790.2	462	Proteasome_A_N|0.00034|447-461
559	At_F0160	AT1G70380.1	378	AO_FBX|3.4e-09|5-50
560	At_F0160	AT1G70380.1	378	F-box|1.9e-07|11-45
561	At_F0160	AT1G70380.1	378	FBA_3|1.1e-25|215-337
562	At_F0161	AT2G02240.1	321	AO_FBX|6.3e-10|58-106
563	At_F0161	AT2G02240.1	321	F-box|2.1e-07|60-104
564	At_F0161	AT2G02240.1	321	PP2|5.3e-55|151-316
565	At_F0162	AT4G39600.2	379	AO_FBX|9.9e-09|26-70
566	At_F0162	AT4G39600.2	379	F-box|2e-06|27-69
567	At_F0162	AT4G39600.2	379	Kelch_1|0.0089|131-171
568	At_F0162	AT4G39600.2	379	Kelch_6|0.0031|179-213
569	At_F0163	AT5G39560.1	404	AO_FBX|6.6e-08|24-73
570	At_F0163	AT5G39560.1	404	F-box|3.7e-08|28-72
571	At_F0163	AT5G39560.1	404	Kelch_1|1.9e-12|130-168
572	At_F0163	AT5G39560.1	404	Kelch_1|1.2e-10|171-215
573	At_F0165	AT5G62660.1	380	AO_FBX|1.2e-11|39-82
574	At_F0165	AT5G62660.1	380	F-box|1.1e-06|40-74
575	At_F0165	AT5G62660.1	380	FBA_3|1.8e-34|245-369
576	At_F0166	AT1G67130.1	392	AO_FBX|7.4e-12|6-50
577	At_F0166	AT1G67130.1	392	F-box|1.9e-07|6-49
578	At_F0166	AT1G67130.1	392	FBA_3|1e-09|174-208
579	At_F0166	AT1G67130.1	392	FBA_3|7.3e-08|209-260
580	At_F0167	AT1G70390.1	333	AO_FBX|1.5e-06|4-45
581	At_F0167	AT1G70390.1	333	F-box|7.2e-07|5-47
582	At_F0167	AT1G70390.1	333	FBA_3|2.6e-30|164-281
583	At_F0168	AT3G42770.1	533	AO_FBX|4e-11|2-45
584	At_F0168	AT3G42770.1	533	F-box-like|7.7e-08|2-35
585	At_F0168	AT3G42770.1	533	LRR_2|0.007|160-184
586	At_F0168	AT3G42770.1	533	LRR_2|0.00094|434-459
587	At_F0169	AT4G05497.1	247	AO_FBX|2.6e-10|18-66
588	At_F0169	AT4G05497.1	247	F-box-like|1.3e-10|21-68
589	At_F0169	AT4G05497.1	247	Gypsy|0.16|113-174
590	At_F0169	AT4G05497.1	247	LRR_4|0.033|200-235
591	At_F0170	AT4G11750.1	387	AO_FBX|2e-07|8-50
592	At_F0170	AT4G11750.1	387	F-box|2.8e-06|11-48
593	At_F0170	AT4G11750.1	387	XRCC1_N|0.089|94-153
594	At_F0170	AT4G11750.1	387	Kelch_2|0.016|134-171
595	At_F0170	AT4G11750.1	387	Kelch_1|1.1e-07|183-219
596	At_F0170	AT4G11750.1	387	Kelch_2|0.0041|271-304
597	At_F0171	AT5G62060.1	304	AO_FBX|3.7e-10|32-72
598	At_F0171	AT5G62060.1	304	F-box|6e-07|32-73
599	At_F0171	AT5G62060.1	304	FBA_3|1.1e-26|194-273
600	At_F0172	AT1G11270.2	313	F-box|6.4e-07|34-70
601	At_F0172	AT1G11270.2	313	AO_FBX|1.2e-09|35-74
602	At_F0172	AT1G11270.2	313	Kelch_1|0.78|206-221
603	At_F0172	AT1G11270.2	313	FBA_1|9.5e-05|236-292
604	At_F0172	AT1G11270.2	313	Cu-oxidase_2|0.26|236-270
605	At_F0173	AT1G46840.1	476	Cnd3|0.11|7-56
606	At_F0173	AT1G46840.1	476	AO_FBX|1.7e-10|28-73
607	At_F0173	AT1G46840.1	476	F-box|9.7e-07|31-70
608	At_F0173	AT1G46840.1	476	FBA_3|3.9e-29|231-343
609	At_F0174	AT3G21130.1	368	AO_FBX|6.4e-10|10-51
610	At_F0174	AT3G21130.1	368	F-box|1.1e-08|10-50
611	At_F0174	AT3G21130.1	368	FBA_1|1.3e-29|210-359
612	At_F0175	AT1G12870.1	417	AO_FBX|2.6e-11|31-75
613	At_F0175	AT1G12870.1	417	F-box|8.4e-07|31-69
614	At_F0175	AT1G12870.1	417	FBA_1|3.7e-05|242-339
615	At_F0176	AT4G13985.1	460	AO_FBX|4.1e-12|18-61
616	At_F0176	AT4G13985.1	460	F-box|2.3e-08|22-56
617	At_F0176	AT4G13985.1	460	LRR_2|3.1e-06|177-202
618	At_F0176	AT4G13985.1	460	FBD|4.8e-11|384-427
619	At_F0177	AT5G51000.1	379	AO_FBX|1.4e-10|2-47
620	At_F0177	AT5G51000.1	379	F-box|2.7e-08|3-46
621	At_F0177	AT5G51000.1	379	FBA_1|4.8e-50|203-356
622	At_F0178	AT3G44120.1	385	F-box|9e-09|1-43
623	At_F0178	AT3G44120.1	385	AO_FBX|5e-11|2-47
624	At_F0178	AT3G44120.1	385	FBA_1|1.5e-41|203-369
625	At_F0179	AT5G56810.1	436	AO_FBX|5e-13|13-57
626	At_F0179	AT5G56810.1	436	F-box|9.4e-07|16-54
627	At_F0179	AT5G56810.1	436	LRR_2|6e-08|165-190
628	At_F0179	AT5G56810.1	436	DUF4270|0.05|210-312
629	At_F0179	AT5G56810.1	436	FBD|6e-18|357-402
630	At_F0180	AT4G33900.1	380	AO_FBX|1.3e-06|7-55
631	At_F0180	AT4G33900.1	380	F-box|8.2e-07|12-56
632	At_F0180	AT4G33900.1	380	Kelch_1|6.4e-18|105-162
633	At_F0180	AT4G33900.1	380	Kelch_1|2.9e-12|164-205
634	At_F0181	AT5G15620.1	441	AO_FBX|1.2e-07|2-44
635	At_F0181	AT5G15620.1	441	F-box|6.1e-07|3-43
636	At_F0181	AT5G15620.1	441	Imm75|0.19|139-217
637	At_F0181	AT5G15620.1	441	LRR_2|1.1e-08|145-172
638	At_F0182	AT5G26960.1	414	TMEM71|0.19|29-84
639	At_F0182	AT5G26960.1	414	AO_FBX|1e-13|40-89
640	At_F0182	AT5G26960.1	414	F-box|7.3e-08|43-85
641	At_F0182	AT5G26960.1	414	Kelch_1|3.2e-08|180-221
642	At_F0182	AT5G26960.1	414	Kelch_3|0.061|239-293
643	At_F0182	AT5G26960.1	414	FTCD_C|0.42|278-296
644	At_F0182	AT5G26960.1	414	Kelch_1|0.88|383-400
645	At_F0183	AT5G49000.2	373	AO_FBX|1.5e-07|23-67
646	At_F0183	AT5G49000.2	373	F-box|1.6e-06|23-65
647	At_F0183	AT5G49000.2	373	Kelch_1|1.2e-11|123-164
648	At_F0183	AT5G49000.2	373	Kelch_1|8.6e-09|167-206
649	At_F0184	AT5G50220.1	358	AO_FBX|7.4e-09|33-72
650	At_F0184	AT5G50220.1	358	F-box|5.6e-07|33-73
651	At_F0184	AT5G50220.1	358	FBA_3|1.4e-27|201-305
652	At_F0185	AT1G19930.1	345	F-box|1.4e-07|11-54
653	At_F0185	AT1G19930.1	345	AO_FBX|1.2e-08|13-56
654	At_F0185	AT1G19930.1	345	Kelch_1|5.6e-08|112-155
655	At_F0185	AT1G19930.1	345	Kelch_1|0.087|160-177
656	At_F0185	AT1G19930.1	345	Kelch_2|0.058|190-217
657	At_F0185	AT1G19930.1	345	AP2|0.71|201-214
658	At_F0186	AT3G52320.1	391	AO_FBX|4.5e-12|25-68
659	At_F0186	AT3G52320.1	391	F-box|2e-07|25-67
660	At_F0186	AT3G52320.1	391	FBA_3|3.1e-26|224-338
661	At_F0187	AT3G58900.4	466	AO_FBX|5.1e-12|2-49
662	At_F0187	AT3G58900.4	466	F-box|2.4e-07|3-38
663	At_F0187	AT3G58900.4	466	LRR_2|0.0012|159-183
664	At_F0187	AT3G58900.4	466	FBD|0.00078|391-423
665	At_F0188	AT4G09190.1	384	AO_FBX|1.6e-09|21-59
666	At_F0188	AT4G09190.1	384	F-box|1.1e-07|22-58
667	At_F0188	AT4G09190.1	384	FBA_3|9.5e-28|209-318
668	At_F0189	AT5G03000.1	355	AO_FBX|1.6e-06|34-82
669	At_F0189	AT5G03000.1	355	F-box|1.6e-06|40-81
670	At_F0189	AT5G03000.1	355	Kelch_1|2.1e-09|135-175
671	At_F0189	AT5G03000.1	355	Kelch_1|9.7e-13|178-218
672	At_F0190	AT5G15710.2	449	AO_FBX|1.5e-10|104-149
673	At_F0190	AT5G15710.2	449	F-box|3.3e-07|104-145
674	At_F0190	AT5G15710.2	449	Kelch_6|0.0099|190-233
675	At_F0190	AT5G15710.2	449	HARP|0.49|262-279
676	At_F0191	AT1G55660.1	493	AO_FBX|1.7e-11|53-95
677	At_F0191	AT1G55660.1	493	F-box|1.6e-06|54-90
678	At_F0191	AT1G55660.1	493	LRR_2|1.5e-07|207-232
679	At_F0191	AT1G55660.1	493	FBD|2.4e-16|415-459
680	At_F0192	AT4G38870.1	427	AO_FBX|2.1e-09|52-94
681	At_F0192	AT4G38870.1	427	F-box|2.3e-07|53-92
682	At_F0192	AT4G38870.1	427	FBA_3|8.9e-32|257-380
683	At_F0193	AT5G28180.1	353	F-box|1.7e-07|36-72
684	At_F0193	AT5G28180.1	353	AO_FBX|4.8e-07|36-73
685	At_F0193	AT5G28180.1	353	Kelch_1|2e-11|193-229
686	At_F0194	AT3G06240.1	428	AO_FBX|9.6e-11|35-78
687	At_F0194	AT3G06240.1	428	F-box|5.6e-07|36-70
688	At_F0194	AT3G06240.1	428	FBA_1|1.7e-08|268-379
689	At_F0195	AT3G13680.1	396	AO_FBX|5.6e-09|2-40
690	At_F0195	AT3G13680.1	396	F-box|1.2e-08|5-41
691	At_F0195	AT3G13680.1	396	FBA_1|3.2e-53|198-379
692	At_F0196	AT3G25460.1	362	AO_FBX|1.9e-12|3-48
693	At_F0196	AT3G25460.1	362	F-box|2.7e-08|4-47
694	At_F0196	AT3G25460.1	362	FBA_1|5.9e-45|196-352
695	At_F0197	AT1G16940.1	435	AO_FBX|8.3e-11|13-52
696	At_F0197	AT1G16940.1	435	F-box-like|6.4e-07|13-47
697	At_F0197	AT1G16940.1	435	LRR_2|0.0018|155-180
698	At_F0197	AT1G16940.1	435	LRR_8|0.16|205-251
699	At_F0197	AT1G16940.1	435	FBD|3e-13|341-383
700	At_F0198	AT1G58090.1	372	AO_FBX|5.6e-11|6-45
701	At_F0198	AT1G58090.1	372	F-box|3.7e-08|6-43
702	At_F0198	AT1G58090.1	372	FBA_1|2.4e-36|197-366
703	At_F0199	AT2G05970.1	378	AO_FBX|5.6e-10|8-49
704	At_F0199	AT2G05970.1	378	F-box|2.7e-09|9-50
705	At_F0199	AT2G05970.1	378	DUF295|1.9e-07|293-344
706	At_F0200	AT2G33655.1	151	F-box|2.9e-08|3-42
707	At_F0200	AT2G33655.1	151	AO_FBX|4.2e-10|4-39
708	At_F0200	AT2G33655.1	151	FBA_1|7.4e-11|108-149
709	At_F0201	AT3G59610.1	522	AO_FBX|7.4e-11|7-49
710	At_F0201	AT3G59610.1	522	F-box|6.9e-07|7-45
711	At_F0201	AT3G59610.1	522	FBA_1|9.2e-36|189-355
712	At_F0201	AT3G59610.1	522	Jacalin|1.2e-23|393-519
713	At_F0202	AT5G39450.1	580	F-box|4.7e-07|19-60
714	At_F0202	AT5G39450.1	580	AO_FBX|8.2e-05|19-60
715	At_F0203	AT2G20380.1	349	AO_FBX|1.3e-08|17-61
716	At_F0203	AT2G20380.1	349	F-box|1.2e-07|19-61
717	At_F0203	AT2G20380.1	349	Kelch_6|0.00012|118-162
718	At_F0204	AT5G56400.1	456	AO_FBX|1.5e-13|33-81
719	At_F0204	AT5G56400.1	456	F-box|7.9e-09|34-74
720	At_F0204	AT5G56400.1	456	LRR_2|8.2e-10|182-207
721	At_F0204	AT5G56400.1	456	FBD|1.5e-17|375-420
722	At_F0205	AT3G06570.1	391	AO_FBX|1e-10|23-70
723	At_F0205	AT3G06570.1	391	F-box|1.4e-06|25-67
724	At_F0205	AT3G06570.1	391	Kelch_6|0.0002|131-169
725	At_F0205	AT3G06570.1	391	Kelch_2|3.2e-05|176-216
726	At_F0206	AT3G16590.1	375	F-box|2.5e-06|4-41
727	At_F0206	AT3G16590.1	375	AO_FBX|1e-09|5-46
728	At_F0206	AT3G16590.1	375	FBA_1|1.9e-41|202-367
729	At_F0207	AT4G33160.2	519	F-box|4.3e-08|126-167
730	At_F0207	AT4G33160.2	519	AO_FBX|1.3e-09|128-167
731	At_F0208	AT5G02920.1	259	AO_FBX|5.4e-13|26-71
732	At_F0208	AT5G02920.1	259	F-box|4.8e-08|29-66
733	At_F0208	AT5G02920.1	259	LRR_2|0.021|169-193
734	At_F0209	AT1G09650.1	383	AO_FBX|2.1e-10|9-54
735	At_F0209	AT1G09650.1	383	F-box|6.3e-07|12-47
736	At_F0209	AT1G09650.1	383	Kelch_1|0.076|196-212
737	At_F0209	AT1G09650.1	383	FBA_1|2.7e-12|225-377
738	At_F0210	AT3G47020.1	314	AO_FBX|4.9e-10|21-63
739	At_F0210	AT3G47020.1	314	F-box|2e-07|22-51
740	At_F0210	AT3G47020.1	314	FBA_3|4.3e-09|187-269
741	At_F0211	AT5G45360.1	317	F-box-like|1.2e-10|73-116
742	At_F0211	AT5G45360.1	317	AO_FBX|2.7e-08|73-119
743	At_F0211	AT5G45360.1	317	Herpes_UL92|0.00045|216-262
744	At_F0212	AT1G47765.1	386	AO_FBX|5.4e-13|24-66
745	At_F0212	AT1G47765.1	386	F-box|6.4e-08|24-62
746	At_F0212	AT1G47765.1	386	FBA_3|1e-35|212-331
747	At_F0213	AT2G29830.1	384	F-box|6.4e-06|29-71
748	At_F0213	AT2G29830.1	384	AO_FBX|1.8e-06|32-73
749	At_F0213	AT2G29830.1	384	Kelch_1|1.1e-13|119-164
750	At_F0213	AT2G29830.1	384	Kelch_1|6.9e-12|167-209
751	At_F0213	AT2G29830.1	384	Kelch_6|0.45|318-342
752	At_F0214	AT4G05460.1	303	AO_FBX|2e-08|17-65
753	At_F0214	AT4G05460.1	303	F-box-like|5.2e-10|19-64
754	At_F0214	AT4G05460.1	303	LRR_4|0.00035|192-236
755	At_F0215	AT5G25860.1	449	AO_FBX|6.2e-10|11-49
756	At_F0215	AT5G25860.1	449	F-box-like|5.4e-08|16-47
757	At_F0215	AT5G25860.1	449	LRR_2|0.0077|181-205
758	At_F0216	AT5G18160.1	380	AO_FBX|5.1e-11|32-76
759	At_F0216	AT5G18160.1	380	F-box|1.3e-06|33-72
760	At_F0216	AT5G18160.1	380	FBA_3|2.1e-26|215-329
761	At_F0217	AT2G02310.1	308	AO_FBX|6e-09|40-90
762	At_F0217	AT2G02310.1	308	F-box|8.6e-08|44-88
763	At_F0217	AT2G02310.1	308	PP2|3e-38|135-303
764	At_F0218	AT4G14103.2	444	AO_FBX|1e-12|7-55
765	At_F0218	AT4G14103.2	444	F-box|9e-07|10-43
766	At_F0218	AT4G14103.2	444	LRR_2|0.00022|161-187
767	At_F0218	AT4G14103.2	444	LRR_4|0.31|295-333
768	At_F0219	AT2G16450.1	428	AO_FBX|4.9e-11|9-47
769	At_F0219	AT2G16450.1	428	F-box|2.5e-06|9-46
770	At_F0219	AT2G16450.1	428	FBA_3|1e-25|213-365
771	At_F0219	AT2G16450.1	428	Zap1_zf2|0.45|389-401
772	At_F0220	AT5G42350.1	564	AO_FBX|5.5e-09|135-177
773	At_F0220	AT5G42350.1	564	F-box|7e-08|135-171
774	At_F0220	AT5G42350.1	564	Tn7_TnsC_Int|0.12|207-234
775	At_F0220	AT5G42350.1	564	Kelch_6|8.1e-06|224-272
776	At_F0220	AT5G42350.1	564	Kelch_1|0.00013|357-388
777	At_F0221	AT5G42360.1	564	AO_FBX|5.5e-09|135-177
778	At_F0221	AT5G42360.1	564	F-box|7e-08|135-171
779	At_F0221	AT5G42360.1	564	Tn7_TnsC_Int|0.12|207-234
780	At_F0221	AT5G42360.1	564	Kelch_6|8.1e-06|224-272
781	At_F0221	AT5G42360.1	564	Kelch_1|0.00027|363-388
782	At_F0222	AT1G32660.1	447	AO_FBX|9.7e-10|55-104
783	At_F0222	AT1G32660.1	447	F-box|1.2e-06|60-97
784	At_F0222	AT1G32660.1	447	FBA_3|3.3e-35|255-379
785	At_F0223	AT3G58980.1	595	AO_FBX|4.1e-10|2-39
786	At_F0223	AT3G58980.1	595	F-box|6.3e-07|3-38
787	At_F0223	AT3G58980.1	595	LRR_2|0.00083|153-179
788	At_F0223	AT3G58980.1	595	FBD|0.062|381-405
789	At_F0223	AT3G58980.1	595	LRR_2|5.1e-07|452-480
790	At_F0224	AT2G42720.1	444	AO_FBX|4.3e-11|2-44
791	At_F0224	AT2G42720.1	444	F-box|9e-08|3-37
792	At_F0224	AT2G42720.1	444	LRR_2|8.5e-07|159-185
793	At_F0225	AT3G50080.1	523	AO_FBX|6.5e-10|38-74
794	At_F0225	AT3G50080.1	523	F-box|4.5e-08|43-81
795	At_F0225	AT3G50080.1	523	LRR_5|0.37|256-364
796	At_F0225	AT3G50080.1	523	LRR_6|0.83|385-407
797	At_F0226	AT3G22421.1	429	AO_FBX|1.2e-09|5-47
798	At_F0226	AT3G22421.1	429	F-box|1.2e-06|6-44
799	At_F0226	AT3G22421.1	429	FBA_1|7e-49|214-376
800	At_F0227	AT4G39580.1	376	AO_FBX|3.2e-08|18-67
801	At_F0227	AT4G39580.1	376	F-box|1e-05|26-66
802	At_F0227	AT4G39580.1	376	Kelch_1|4.9e-09|125-165
803	At_F0227	AT4G39580.1	376	Kelch_1|3.6e-14|167-211
804	At_F0228	AT2G26850.1	372	F-box|1.4e-07|60-105
805	At_F0228	AT2G26850.1	372	AO_FBX|5.7e-06|63-110
806	At_F0229	AT1G31090.1	312	AO_FBX|3.8e-09|8-51
807	At_F0229	AT1G31090.1	312	F-box|1.3e-06|9-47
808	At_F0229	AT1G31090.1	312	FBA_3|2.3e-09|158-234
809	At_F0230	AT3G24760.2	384	AO_FBX|3.8e-09|10-52
810	At_F0230	AT3G24760.2	384	F-box|8.2e-08|12-52
811	At_F0230	AT3G24760.2	384	Kelch_6|0.074|152-191
812	At_F0231	AT3G50710.1	428	AO_FBX|1.9e-11|2-49
813	At_F0231	AT3G50710.1	428	F-box|5.5e-08|3-39
814	At_F0231	AT3G50710.1	428	DUF4773|0.023|141-199
815	At_F0231	AT3G50710.1	428	LRR_2|7.3e-07|155-180
816	At_F0231	AT3G50710.1	428	FBD|7.2e-17|348-393
817	At_F0232	AT4G25710.1	391	AO_FBX|1.8e-08|26-72
818	At_F0232	AT4G25710.1	391	F-box|3.9e-06|28-68
819	At_F0232	AT4G25710.1	391	Kelch_1|6.1e-06|155-177
820	At_F0232	AT4G25710.1	391	Kelch_2|4.3e-05|181-224
821	At_F0233	AT3G18340.1	362	AO_FBX|9.4e-10|6-42
822	At_F0233	AT3G18340.1	362	F-box|4.6e-08|6-36
823	At_F0233	AT3G18340.1	362	FBA_1|2.2e-36|188-348
824	At_F0234	AT4G24210.1	152	FTH|0.0075|16-82
825	At_F0234	AT4G24210.1	152	F-box|9.7e-07|32-76
826	At_F0234	AT4G24210.1	152	AO_FBX|1.8e-06|32-77
827	At_F0235	AT1G55070.1	394	AO_FBX|1.6e-09|32-71
828	At_F0235	AT1G55070.1	394	F-box|1.4e-06|32-70
829	At_F0235	AT1G55070.1	394	FBA_3|5.1e-28|236-344
830	At_F0236	AT1G78750.2	459	AO_FBX|1.6e-10|18-65
831	At_F0236	AT1G78750.2	459	F-box|2e-07|19-56
832	At_F0236	AT1G78750.2	459	LRR_2|3e-07|175-200
833	At_F0236	AT1G78750.2	459	FBD|4.3e-15|383-426
834	At_F0237	AT1G60400.1	404	AO_FBX|9.6e-12|13-56
835	At_F0237	AT1G60400.1	404	F-box|2.4e-06|16-52
836	At_F0237	AT1G60400.1	404	LRR_2|0.0013|166-189
837	At_F0238	AT1G78760.1	453	AO_FBX|7.8e-11|15-57
838	At_F0238	AT1G78760.1	453	F-box|1.6e-06|17-53
839	At_F0238	AT1G78760.1	453	LRR_2|0.0038|167-189
840	At_F0238	AT1G78760.1	453	FBD|3.9e-12|368-411
841	At_F0239	AT1G67390.1	480	AO_FBX|1.3e-11|40-87
842	At_F0239	AT1G67390.1	480	F-box|2.5e-07|42-80
843	At_F0240	AT3G58820.1	414	AO_FBX|4e-11|3-45
844	At_F0240	AT3G58820.1	414	F-box|3.6e-07|5-39
845	At_F0240	AT3G58820.1	414	FBD|0.0014|326-358
846	At_F0241	AT3G08810.1	344	AO_FBX|2e-08|22-68
847	At_F0241	AT3G08810.1	344	F-box|2.5e-06|25-64
848	At_F0241	AT3G08810.1	344	Kelch_2|5e-06|126-168
849	At_F0242	AT2G16810.1	296	AO_FBX|1.3e-12|41-82
850	At_F0242	AT2G16810.1	296	F-box|1.3e-06|42-79
851	At_F0242	AT2G16810.1	296	FBA_3|4.7e-10|242-278
852	At_F0243	AT2G39415.1	120	AO_FBX|9.9e-14|37-80
853	At_F0243	AT2G39415.1	120	F-box|1.6e-06|39-76
854	At_F0244	AT3G19560.1	362	AO_FBX|2.4e-12|2-49
855	At_F0244	AT3G19560.1	362	F-box|7.5e-09|7-48
856	At_F0244	AT3G19560.1	362	FBA_1|1.1e-53|197-357
857	At_F0245	AT3G29830.1	465	AO_FBX|1.9e-09|7-45
858	At_F0245	AT3G29830.1	465	F-box|2.8e-07|9-44
859	At_F0245	AT3G29830.1	465	LRR_4|0.95|174-210
860	At_F0245	AT3G29830.1	465	FBD|0.33|389-417
861	At_F0246	AT3G18150.1	456	AO_FBX|2e-13|31-75
862	At_F0246	AT3G18150.1	456	F-box-like|4.9e-06|33-73
863	At_F0246	AT3G18150.1	456	LRR_2|0.0091|169-193
864	At_F0247	AT2G31470.1	388	AO_FBX|7.6e-11|22-66
865	At_F0247	AT2G31470.1	388	F-box|2.2e-06|25-60
866	At_F0247	AT2G31470.1	388	FBA_3|1.3e-32|224-348
867	At_F0248	AT5G25290.1	398	AO_FBX|1.1e-09|12-57
868	At_F0248	AT5G25290.1	398	F-box|3.4e-08|13-50
869	At_F0248	AT5G25290.1	398	DUF295|2.7e-11|320-374
870	At_F0249	AT1G59680.2	318	AO_FBX|6.7e-10|2-40
871	At_F0249	AT1G59680.2	318	F-box|7.5e-09|3-41
872	At_F0249	AT1G59680.2	318	FBA_1|1.8e-38|169-306
873	At_F0250	AT5G15660.1	439	AO_FBX|4.9e-11|24-68
874	At_F0250	AT5G15660.1	439	F-box|5.2e-07|24-65
875	At_F0250	AT5G15660.1	439	FBA_3|9.9e-29|223-347
876	At_F0251	AT2G16220.1	408	AO_FBX|2.6e-11|6-47
877	At_F0251	AT2G16220.1	408	F-box|6.2e-07|7-46
878	At_F0251	AT2G16220.1	408	FBA_3|1.3e-29|203-335
879	At_F0252	AT5G22670.1	444	AO_FBX|9.5e-14|9-55
880	At_F0252	AT5G22670.1	444	F-box|1.4e-05|12-51
881	At_F0252	AT5G22670.1	444	LRR_2|1.3e-07|158-182
882	At_F0252	AT5G22670.1	444	Toprim|0.26|178-220
883	At_F0252	AT5G22670.1	444	FBD|1.3e-17|366-410
884	At_F0253	AT3G47030.1	415	AO_FBX|9.3e-12|33-76
885	At_F0253	AT3G47030.1	415	F-box|5.4e-07|33-70
886	At_F0253	AT3G47030.1	415	FBA_3|6e-26|229-361
887	At_F0254	AT5G07610.1	421	AO_FBX|1.1e-09|35-72
888	At_F0254	AT5G07610.1	421	F-box|5.2e-08|35-70
889	At_F0254	AT5G07610.1	421	FBA_1|0.034|238-372
890	At_F0254	AT5G07610.1	421	DUF4221|0.062|271-410
891	At_F0255	AT5G22660.2	451	AO_FBX|7.8e-11|12-55
892	At_F0255	AT5G22660.2	451	F-box|7.4e-06|14-50
893	At_F0255	AT5G22660.2	451	LRR_2|2.1e-06|159-184
894	At_F0255	AT5G22660.2	451	FBD|1.9e-16|370-414
895	At_F0256	AT3G51171.1	257	AO_FBX|2.1e-10|4-45
896	At_F0256	AT3G51171.1	257	F-box|7.5e-08|4-42
897	At_F0256	AT3G51171.1	257	FBA_1|2.9e-10|202-246
898	At_F0257	AT4G26340.1	420	AO_FBX|7.1e-11|2-39
899	At_F0257	AT4G26340.1	420	F-box|1.5e-07|3-38
900	At_F0257	AT4G26340.1	420	LRR_2|3.7e-06|151-176
901	At_F0257	AT4G26340.1	420	FBD|3.5e-17|343-387
902	At_F0258	AT1G19160.1	351	AO_FBX|2.7e-10|2-42
903	At_F0258	AT1G19160.1	351	F-box|1.1e-05|2-37
904	At_F0258	AT1G19160.1	351	FBA_3|3e-27|183-303
905	At_F0259	AT1G53550.1	409	AO_FBX|5e-11|31-71
906	At_F0259	AT1G53550.1	409	F-box|1.3e-06|35-71
907	At_F0259	AT1G53550.1	409	FBA_3|1e-34|237-350
908	At_F0260	AT1G19070.1	84	AO_FBX|1e-11|2-44
909	At_F0260	AT1G19070.1	84	F-box|2.6e-07|4-37
910	At_F0261	AT1G30790.1	400	AO_FBX|1.7e-09|6-51
911	At_F0261	AT1G30790.1	400	F-box|4.1e-05|6-45
912	At_F0261	AT1G30790.1	400	FBA_3|2.3e-36|218-348
913	At_F0261	AT1G30790.1	400	DUF1133|0.059|265-330
914	At_F0262	AT3G17270.1	136	AO_FBX|4.6e-13|3-50
915	At_F0262	AT3G17270.1	136	F-box-like|7.6e-08|5-50
916	At_F0262	AT3G17270.1	136	Crust_neurohorm|0.4|25-52
917	At_F0263	AT3G17570.1	382	AO_FBX|4.9e-09|2-45
918	At_F0263	AT3G17570.1	382	F-box|5.9e-06|2-45
919	At_F0263	AT3G17570.1	382	FBA_1|5.1e-44|194-364
920	At_F0264	AT3G52030.1	455	AO_FBX|6.3e-08|21-68
921	At_F0264	AT3G52030.1	455	F-box|2.5e-06|22-67
922	At_F0264	AT3G52030.1	455	ANAPC4_WD40|0.8|218-269
923	At_F0264	AT3G52030.1	455	3-dmu-9_3-mt|0.48|292-341
924	At_F0264	AT3G52030.1	455	PQQ_2|0.21|314-380
925	At_F0265	AT3G58920.1	471	AO_FBX|1.7e-09|2-39
926	At_F0265	AT3G58920.1	471	F-box|1.8e-06|3-39
927	At_F0265	AT3G58920.1	471	LRR_2|8.8e-06|163-189
928	At_F0265	AT3G58920.1	471	FBD|0.02|392-434
929	At_F0266	AT4G22660.1	397	AO_FBX|8.2e-09|8-49
930	At_F0266	AT4G22660.1	397	F-box|2.4e-07|9-50
931	At_F0266	AT4G22660.1	397	WD40_3|0.39|96-137
932	At_F0266	AT4G22660.1	397	DUF295|0.00013|317-358
933	At_F0267	AT1G30950.1	443	AO_FBX|2.6e-09|46-92
934	At_F0267	AT1G30950.1	443	F-box|7.3e-06|46-81
935	At_F0268	AT1G31080.1	356	AO_FBX|3e-10|8-51
936	At_F0268	AT1G31080.1	356	F-box|1e-07|9-47
937	At_F0268	AT1G31080.1	356	FBA_3|2.2e-34|135-259
938	At_F0269	AT1G80110.1	258	AO_FBX|9.2e-08|2-45
939	At_F0269	AT1G80110.1	258	F-box|3.8e-06|2-44
940	At_F0269	AT1G80110.1	258	PP2|1.1e-50|92-255
941	At_F0270	AT2G26860.2	406	AO_FBX|4e-11|2-43
942	At_F0270	AT2G26860.2	406	F-box|2e-06|3-38
943	At_F0270	AT2G26860.2	406	LRR_2|1.2e-07|156-181
944	At_F0270	AT2G26860.2	406	FBD|2.3e-15|352-394
945	At_F0271	AT5G42430.1	396	AO_FBX|2.2e-10|8-51
946	At_F0271	AT5G42430.1	396	F-box|3.9e-07|9-50
947	At_F0271	AT5G42430.1	396	CC2D2AN-C2|0.14|68-123
948	At_F0271	AT5G42430.1	396	Taeniidae_ag|0.28|139-162
949	At_F0271	AT5G42430.1	396	FBA_3|2.1e-36|203-331
950	At_F0272	AT3G28223.1	392	AO_FBX|9.3e-08|15-54
951	At_F0272	AT3G28223.1	392	F-box|2.1e-07|15-54
952	At_F0273	AT3G57590.1	405	AO_FBX|5.8e-10|4-46
953	At_F0273	AT3G57590.1	405	F-box|9.9e-08|5-44
954	At_F0273	AT3G57590.1	405	FBA_3|3.2e-37|197-328
955	At_F0274	AT4G39760.1	370	AO_FBX|6.9e-08|15-62
956	At_F0274	AT4G39760.1	370	F-box|1.1e-05|16-57
957	At_F0274	AT4G39760.1	370	Kelch_2|0.023|124-161
958	At_F0274	AT4G39760.1	370	Kelch_1|3.1e-10|167-210
959	At_F0274	AT4G39760.1	370	PTPLA|0.27|248-273
960	At_F0275	AT5G25850.1	482	AO_FBX|6.5e-09|21-62
961	At_F0275	AT5G25850.1	482	F-box|1.6e-07|22-60
962	At_F0275	AT5G25850.1	482	LRR_2|3.2e-09|164-189
963	At_F0275	AT5G25850.1	482	FBD|5.9e-14|405-450
964	At_F0276	AT2G02360.1	273	AO_FBX|2.9e-06|11-58
965	At_F0276	AT2G02360.1	273	F-box|7.6e-06|13-57
966	At_F0276	AT2G02360.1	273	PP2|9.8e-56|104-268
967	At_F0278	AT3G59150.1	476	AO_FBX|7.9e-11|9-60
968	At_F0278	AT3G59150.1	476	F-box|2.1e-06|15-53
969	At_F0279	AT3G59210.1	485	AO_FBX|2.8e-10|3-52
970	At_F0279	AT3G59210.1	485	F-box|4.1e-05|9-42
971	At_F0279	AT3G59210.1	485	Peptidase_C28|0.53|59-109
972	At_F0279	AT3G59210.1	485	Trehalose_PPase|0.34|77-123
973	At_F0279	AT3G59210.1	485	LRR_2|3.9e-08|162-188
974	At_F0280	AT4G04690.1	379	AO_FBX|1.9e-07|10-52
975	At_F0280	AT4G04690.1	379	F-box|7.5e-06|10-47
976	At_F0280	AT4G04690.1	379	Kelch_6|0.43|90-137
977	At_F0280	AT4G04690.1	379	FBA_1|6.1e-35|199-372
978	At_F0281	AT4G09870.1	338	F-box|5.4e-08|1-42
979	At_F0281	AT4G09870.1	338	AO_FBX|5.5e-09|2-44
980	At_F0281	AT4G09870.1	338	FBA_1|1.2e-44|152-322
981	At_F0282	AT4G26350.1	432	AO_FBX|8.4e-11|3-44
982	At_F0282	AT4G26350.1	432	F-box|5.4e-06|4-41
983	At_F0282	AT4G26350.1	432	LRR_2|0.00032|151-175
984	At_F0282	AT4G26350.1	432	FBD|9.3e-16|352-393
985	At_F0283	AT1G23780.1	476	AO_FBX|7.2e-06|320-367
986	At_F0283	AT1G23780.1	476	F-box-like|1.7e-07|324-367
987	At_F0284	AT1G48400.1	514	AO_FBX|6.8e-12|9-54
988	At_F0284	AT1G48400.1	514	F-box|1.5e-06|11-46
989	At_F0284	AT1G48400.1	514	LRR_2|0.81|166-190
990	At_F0284	AT1G48400.1	514	DNA_pol_phi|0.0016|283-325
991	At_F0284	AT1G48400.1	514	Nop14|0.4|284-324
992	At_F0284	AT1G48400.1	514	RRN3|0.08|286-325
993	At_F0284	AT1G48400.1	514	zf-Tim10_DDP|0.09|409-454
994	At_F0285	AT1G50870.1	397	AO_FBX|7.1e-12|31-70
995	At_F0285	AT1G50870.1	397	F-box|6.2e-08|32-67
996	At_F0285	AT1G50870.1	397	FBA_3|6.9e-36|223-349
997	At_F0286	AT2G41170.2	405	F-box|7.7e-07|57-102
998	At_F0286	AT2G41170.2	405	AO_FBX|0.00017|58-104
999	At_F0287	AT4G13960.2	465	AO_FBX|4.4e-11|2-49
1000	At_F0287	AT4G13960.2	465	F-box|2.2e-06|4-39
1001	At_F0287	AT4G13960.2	465	FBD|0.31|383-409
1002	At_F0288	AT4G34170.1	294	AO_FBX|3.2e-07|11-55
1003	At_F0288	AT4G34170.1	294	F-box|2.9e-06|12-54
1004	At_F0288	AT4G34170.1	294	Kelch_1|2.1e-11|85-127
1005	At_F0288	AT4G34170.1	294	Kelch_1|5.7e-14|129-170
1006	At_F0288	AT4G34170.1	294	Kelch_2|0.0019|222-259
1007	At_F0289	AT1G12170.1	365	AO_FBX|2e-09|5-47
1008	At_F0289	AT1G12170.1	365	F-box|7.3e-07|6-43
1009	At_F0289	AT1G12170.1	365	FBA_1|1.5e-38|200-359
1010	At_F0290	AT1G47300.1	307	AO_FBX|1.6e-11|4-48
1011	At_F0290	AT1G47300.1	307	F-box|1.3e-06|5-45
1012	At_F0290	AT1G47300.1	307	DUF2069|0.085|14-59
1013	At_F0290	AT1G47300.1	307	EIIBC-GUT_N|0.066|179-281
1014	At_F0290	AT1G47300.1	307	AAA_11|0.39|185-280
1015	At_F0290	AT1G47300.1	307	D123|0.18|218-295
1016	At_F0290	AT1G47300.1	307	Eapp_C|0.16|219-279
1017	At_F0290	AT1G47300.1	307	DUF5523|0.071|220-278
1018	At_F0290	AT1G47300.1	307	CDC45|0.24|222-276
1019	At_F0290	AT1G47300.1	307	Nop14|0.035|231-277
1020	At_F0290	AT1G47300.1	307	DDHD|0.15|233-276
1021	At_F0290	AT1G47300.1	307	Saw1|0.99|235-278
1022	At_F0290	AT1G47300.1	307	DUF2052|0.016|237-276
1023	At_F0290	AT1G47300.1	307	TLP-20|0.24|237-279
1024	At_F0290	AT1G47300.1	307	GEN1_C|0.18|240-280
1025	At_F0290	AT1G47300.1	307	SDA1|0.29|240-278
1026	At_F0290	AT1G47300.1	307	NOA36|0.43|240-271
1027	At_F0290	AT1G47300.1	307	RR_TM4-6|0.023|241-278
1028	At_F0290	AT1G47300.1	307	SpoIIP|0.31|241-276
1029	At_F0290	AT1G47300.1	307	Connexin|0.028|242-293
1030	At_F0290	AT1G47300.1	307	DUF913|0.11|242-277
1031	At_F0290	AT1G47300.1	307	CPSF100_C|0.17|242-275
1032	At_F0290	AT1G47300.1	307	FAM176|0.79|242-278
1033	At_F0290	AT1G47300.1	307	Presenilin|0.64|243-275
1034	At_F0290	AT1G47300.1	307	RNA_pol_Rpc4|0.035|244-277
1035	At_F0290	AT1G47300.1	307	ORC_WH_C|0.19|245-279
1036	At_F0290	AT1G47300.1	307	DUF4710|0.35|257-296
1037	At_F0292	AT4G19930.1	432	AO_FBX|1.8e-11|36-85
1038	At_F0292	AT4G19930.1	432	F-box|8.4e-06|43-79
1039	At_F0292	AT4G19930.1	432	FBA_3|8.8e-26|256-372
1040	At_F0293	AT3G49020.1	448	AO_FBX|5.8e-12|21-69
1041	At_F0293	AT3G49020.1	448	F-box|2.1e-08|23-61
1042	At_F0293	AT3G49020.1	448	LRR_2|3.2e-06|169-194
1043	At_F0293	AT3G49020.1	448	FBD|2.1e-19|362-407
1044	At_F0294	AT1G66310.1	443	AO_FBX|8.5e-12|19-65
1045	At_F0294	AT1G66310.1	443	F-box|3.2e-07|21-56
1046	At_F0294	AT1G66310.1	443	LRR_2|4.8e-06|166-190
1047	At_F0294	AT1G66310.1	443	FBD|6e-14|370-413
1048	At_F0295	AT2G23160.1	308	F-box|8.8e-08|8-46
1049	At_F0295	AT2G23160.1	308	AO_FBX|5.8e-12|9-48
1050	At_F0295	AT2G23160.1	308	FBA_3|2.7e-17|207-307
1051	At_F0296	AT5G38810.2	268	AO_FBX|4.3e-11|4-43
1052	At_F0296	AT5G38810.2	268	F-box|1.8e-06|6-51
1053	At_F0296	AT5G38810.2	268	FBA_3|3.9e-25|160-255
1054	At_F0297	AT5G48170.1	158	AO_FBX|1.6e-09|31-72
1055	At_F0297	AT5G48170.1	158	F-box-like|1.8e-10|33-73
1056	At_F0298	AT3G44090.1	450	AO_FBX|1.7e-10|25-70
1057	At_F0298	AT3G44090.1	450	F-box|6.2e-06|26-58
1058	At_F0298	AT3G44090.1	450	LRR_2|0.009|179-203
1059	At_F0299	AT3G59160.1	465	AO_FBX|4.8e-13|7-60
1060	At_F0299	AT3G59160.1	465	F-box|5e-07|15-49
1061	At_F0299	AT3G59160.1	465	LRR_2|7.1e-08|190-216
1062	At_F0300	AT5G28160.1	325	AO_FBX|5e-07|8-52
1063	At_F0300	AT5G28160.1	325	F-box|8.4e-07|8-45
1064	At_F0300	AT5G28160.1	325	Kelch_1|1.4e-13|158-202
1065	At_F0301	AT5G65850.1	393	AO_FBX|7.7e-09|35-76
1066	At_F0301	AT5G65850.1	393	F-box|5.3e-07|35-74
1067	At_F0301	AT5G65850.1	393	FBA_3|3.6e-38|219-343
1068	At_F0302	AT4G07400.1	555	AO_FBX|4.9e-11|71-107
1069	At_F0302	AT4G07400.1	555	F-box-like|1.8e-08|74-107
1070	At_F0302	AT4G07400.1	555	LRR_6|0.9|423-441
1071	At_F0303	AT5G44940.1	378	AO_FBX|1.2e-09|5-49
1072	At_F0303	AT5G44940.1	378	F-box|3.2e-06|7-43
1073	At_F0303	AT5G44940.1	378	LRR_2|0.00096|157-184
1074	At_F0303	AT5G44940.1	378	FBD|3.9e-14|301-344
1075	At_F0304	AT5G67250.1	528	AO_FBX|4.8e-09|44-76
1076	At_F0304	AT5G67250.1	528	F-box|7.7e-08|45-82
1077	At_F0304	AT5G67250.1	528	LRR_4|0.14|134-170
1078	At_F0305	AT1G66290.1	454	AO_FBX|6.5e-11|29-74
1079	At_F0305	AT1G66290.1	454	F-box|8.1e-08|30-67
1080	At_F0305	AT1G66290.1	454	LRR_2|2.4e-07|173-198
1081	At_F0305	AT1G66290.1	454	COPR5|0.11|257-338
1082	At_F0305	AT1G66290.1	454	FBD|3.3e-13|382-421
1083	At_F0306	AT3G56470.1	368	AO_FBX|1e-11|26-67
1084	At_F0306	AT3G56470.1	368	F-box|8.3e-07|28-68
1085	At_F0307	AT1G33010.1	362	AO_FBX|1.6e-09|6-38
1086	At_F0307	AT1G33010.1	362	F-box|3.3e-07|6-39
1087	At_F0307	AT1G33010.1	362	FBA_3|1.1e-20|160-255
1088	At_F0308	AT1G60370.1	284	F-box|9.9e-07|7-49
1089	At_F0308	AT1G60370.1	284	AO_FBX|1.5e-12|8-51
1090	At_F0308	AT1G60370.1	284	FBA_3|1.2e-09|205-258
1091	At_F0309	AT2G29820.1	389	F-box|2.2e-06|40-85
1092	At_F0309	AT2G29820.1	389	AO_FBX|0.0018|42-86
1093	At_F0309	AT2G29820.1	389	Kelch_1|1.5e-12|131-173
1094	At_F0309	AT2G29820.1	389	Kelch_1|1.5e-08|176-218
1095	At_F0310	AT5G22730.1	467	AO_FBX|4.5e-10|28-72
1096	At_F0310	AT5G22730.1	467	F-box|3.1e-06|29-64
1097	At_F0310	AT5G22730.1	467	LRR_2|3.1e-07|177-202
1098	At_F0310	AT5G22730.1	467	FBD|9.5e-18|391-434
1099	At_F0311	AT3G59200.1	521	AO_FBX|4.8e-12|5-54
1100	At_F0311	AT3G59200.1	521	F-box|1.2e-06|8-42
1101	At_F0311	AT3G59200.1	521	LRR_2|4.2e-06|162-188
1102	At_F0312	AT5G37040.1	243	F-box|3e-07|5-45
1103	At_F0312	AT5G37040.1	243	AO_FBX|1.1e-10|6-45
1104	At_F0312	AT5G37040.1	243	FBA_1|5e-16|118-220
1105	At_F0313	AT1G27340.1	468	AO_FBX|2.7e-10|117-160
1106	At_F0313	AT1G27340.1	468	F-box|2e-07|117-158
1107	At_F0314	AT3G61340.2	436	AO_FBX|2.3e-09|47-89
1108	At_F0314	AT3G61340.2	436	F-box|1.5e-06|47-84
1109	At_F0314	AT3G61340.2	436	KSHV_K1|0.15|132-168
1110	At_F0314	AT3G61340.2	436	FBA_3|9e-36|254-390
1111	At_F0314	AT3G61340.2	436	DUF1430|0.0067|385-421
1112	At_F0315	AT4G39753.1	391	AO_FBX|8.7e-07|29-80
1113	At_F0315	AT4G39753.1	391	F-box|8.8e-07|33-76
1114	At_F0315	AT4G39753.1	391	Kelch_1|8.6e-12|181-223
1115	At_F0316	AT1G51370.1	436	AO_FBX|2.2e-10|18-60
1116	At_F0316	AT1G51370.1	436	F-box|9.4e-07|20-58
1117	At_F0316	AT1G51370.1	436	LRR_2|8.1e-06|161-186
1118	At_F0316	AT1G51370.1	436	FBD|1.4e-13|360-404
1119	At_F0317	AT3G44060.1	428	AO_FBX|3.6e-11|2-46
1120	At_F0317	AT3G44060.1	428	F-box|1.3e-05|2-37
1121	At_F0317	AT3G44060.1	428	LRR_2|0.00086|153-178
1122	At_F0318	AT4G33210.1	991	AO_FBX|1.2e-07|195-235
1123	At_F0318	AT4G33210.1	991	F-box-like|2.5e-06|198-237
1124	At_F0318	AT4G33210.1	991	LRR_8|0.00099|444-499
1125	At_F0318	AT4G33210.1	991	LRR_4|0.0013|735-774
1126	At_F0318	AT4G33210.1	991	LRR_4|0.17|786-821
1127	At_F0318	AT4G33210.1	991	LRR_4|0.56|925-967
1128	At_F0319	AT5G02930.1	470	AO_FBX|1.8e-13|27-70
1129	At_F0319	AT5G02930.1	470	F-box|1.6e-06|29-65
1130	At_F0319	AT5G02930.1	470	Corona_6B_7B|0.14|80-163
1131	At_F0319	AT5G02930.1	470	LRR_2|0.0026|170-194
1132	At_F0320	AT3G59000.1	492	AO_FBX|2.5e-11|2-47
1133	At_F0320	AT3G59000.1	492	F-box-like|5.3e-06|6-38
1134	At_F0320	AT3G59000.1	492	LRR_2|2.4e-05|163-187
1135	At_F0320	AT3G59000.1	492	FBD|0.00084|394-423
1136	At_F0321	AT2G33200.1	377	AO_FBX|4e-09|6-44
1137	At_F0321	AT2G33200.1	377	F-box|2.9e-07|8-46
1138	At_F0321	AT2G33200.1	377	DUF295|4.2e-06|288-350
1139	At_F0322	AT5G40050.1	416	AO_FBX|4.9e-12|12-52
1140	At_F0322	AT5G40050.1	416	F-box|5.5e-06|15-49
1141	At_F0322	AT5G40050.1	416	Mannosyl_trans|0.069|154-245
1142	At_F0322	AT5G40050.1	416	FBD|0.76|351-374
1143	At_F0323	AT5G56180.1	472	AO_FBX|1.7e-07|43-88
1144	At_F0323	AT5G56180.1	472	F-box-like|4.7e-07|44-83
1145	At_F0323	AT5G56180.1	472	Actin|1.5e-29|208-463
1146	At_F0324	AT3G17530.1	389	AO_FBX|1e-12|2-46
1147	At_F0324	AT3G17530.1	389	F-box-like|4.3e-06|3-40
1148	At_F0324	AT3G17530.1	389	FBA_1|3.1e-45|204-368
1149	At_F0325	AT1G30780.1	483	AO_FBX|7.4e-06|231-277
1150	At_F0325	AT1G30780.1	483	F-box|5.3e-06|233-273
1151	At_F0325	AT1G30780.1	483	FBA_3|4.1e-09|349-388
1152	At_F0325	AT1G30780.1	483	FBA_3|8.2e-06|394-437
1153	At_F0326	AT1G49360.1	482	Oberon_cc|0.021|20-109
1154	At_F0326	AT1G49360.1	482	WHEP-TRS|0.18|24-63
1155	At_F0326	AT1G49360.1	482	AO_FBX|3.4e-09|111-153
1156	At_F0326	AT1G49360.1	482	F-box|4.3e-06|111-152
1157	At_F0327	AT3G44810.1	449	AO_FBX|3.7e-11|7-54
1158	At_F0327	AT3G44810.1	449	F-box|2.3e-06|8-42
1159	At_F0327	AT3G44810.1	449	LRR_2|0.00084|167-191
1160	At_F0328	AT4G14096.2	469	AO_FBX|5.1e-11|6-51
1161	At_F0328	AT4G14096.2	469	F-box|1.1e-06|9-43
1162	At_F0328	AT4G14096.2	469	LRR_2|1e-05|159-185
1163	At_F0328	AT4G14096.2	469	LRR_4|0.079|288-325
1164	At_F0329	AT3G10240.1	390	AO_FBX|5.1e-13|22-67
1165	At_F0329	AT3G10240.1	390	F-box|1e-06|25-61
1166	At_F0329	AT3G10240.1	390	PAS_7|0.19|130-156
1167	At_F0329	AT3G10240.1	390	FBA_3|7.4e-33|220-339
1168	At_F0330	AT3G17620.1	399	AO_FBX|4.6e-09|2-46
1169	At_F0330	AT3G17620.1	399	F-box|2.5e-05|3-45
1170	At_F0330	AT3G17620.1	399	Vif|0.011|194-240
1171	At_F0330	AT3G17620.1	399	FBA_1|2.3e-61|205-379
1172	At_F0330	AT3G17620.1	399	RNA_pol_L|0.13|263-296
1173	At_F0330	AT3G17620.1	399	AMP_N|0.4|267-313
1174	At_F0332	AT5G56820.1	436	AO_FBX|9.7e-12|14-57
1175	At_F0332	AT5G56820.1	436	F-box-like|1.9e-05|17-50
1176	At_F0332	AT5G56820.1	436	LRR_2|4.5e-08|159-184
1177	At_F0332	AT5G56820.1	436	FBD|3.6e-15|344-388
1178	At_F0333	AT2G02890.1	532	PPR_long|6.9e-05|94-128
1179	At_F0333	AT2G02890.1	532	AO_FBX|7e-11|144-186
1180	At_F0333	AT2G02890.1	532	F-box|7.3e-07|144-186
1181	At_F0333	AT2G02890.1	532	LRR_adjacent|0.13|330-358
1182	At_F0333	AT2G02890.1	532	FBA_3|2.3e-18|352-478
1183	At_F0334	AT5G03100.1	308	AO_FBX|2e-11|9-50
1184	At_F0334	AT5G03100.1	308	F-box|2.5e-05|11-45
1185	At_F0334	AT5G03100.1	308	LRR_2|0.11|148-171
1186	At_F0335	AT5G56690.1	403	AO_FBX|3.6e-11|4-44
1187	At_F0335	AT5G56690.1	403	F-box|0.0001|4-39
1188	At_F0335	AT5G56690.1	403	LRR_2|2.9e-06|157-182
1189	At_F0335	AT5G56690.1	403	FBD|6.6e-11|356-398
1190	At_F0336	AT5G60610.1	389	AO_FBX|7.8e-12|2-47
1191	At_F0336	AT5G60610.1	389	F-box|6.9e-05|3-41
1192	At_F0336	AT5G60610.1	389	LRR_2|3.3e-06|147-172
1193	At_F0336	AT5G60610.1	389	FBD|1.8e-14|343-385
1194	At_F0337	AT1G16930.1	450	AO_FBX|7.2e-11|14-61
1195	At_F0337	AT1G16930.1	450	F-box|5.6e-05|16-53
1196	At_F0337	AT1G16930.1	450	LRR_2|1.9e-07|163-188
1197	At_F0337	AT1G16930.1	450	FBD|1.2e-18|366-423
1198	At_F0338	AT3G60350.1	929	AO_FBX|1.3e-07|39-85
1199	At_F0338	AT3G60350.1	929	F-box-like|4e-06|40-86
1200	At_F0338	AT3G60350.1	929	Arm|9.5e-05|423-457
1201	At_F0338	AT3G60350.1	929	Arm|3.7e-05|462-498
1202	At_F0338	AT3G60350.1	929	Arm|7e-08|501-543
1203	At_F0338	AT3G60350.1	929	Arm|4.3e-06|545-585
1204	At_F0338	AT3G60350.1	929	Arm|6.2e-09|599-629
1205	At_F0338	AT3G60350.1	929	Arm|0.00062|631-673
1206	At_F0338	AT3G60350.1	929	Arm|2.1e-09|677-714
1207	At_F0338	AT3G60350.1	929	Arm|0.039|716-755
1208	At_F0339	AT3G44080.1	388	AO_FBX|2.6e-10|8-51
1209	At_F0339	AT3G44080.1	388	F-box|3.8e-06|9-41
1210	At_F0340	AT3G60710.1	321	AO_FBX|1.6e-10|3-46
1211	At_F0340	AT3G60710.1	321	F-box|5.2e-07|4-42
1212	At_F0340	AT3G60710.1	321	FBD|1.1e-11|218-264
1213	At_F0341	AT2G43270.1	388	AO_FBX|1.9e-08|6-45
1214	At_F0341	AT2G43270.1	388	F-box|2e-06|6-40
1215	At_F0341	AT2G43270.1	388	Kelch_1|0.064|165-186
1216	At_F0341	AT2G43270.1	388	FBA_3|0.015|198-294
1217	At_F0342	AT1G05080.1	440	AO_FBX|9.5e-13|11-54
1218	At_F0342	AT1G05080.1	440	F-box|3.3e-07|15-53
1219	At_F0342	AT1G05080.1	440	LRR_2|3.7e-05|163-188
1220	At_F0342	AT1G05080.1	440	FBD|1.5e-15|363-408
1221	At_F0343	AT1G58310.1	506	AO_FBX|3.7e-11|7-55
1222	At_F0343	AT1G58310.1	506	F-box|0.00011|9-46
1223	At_F0343	AT1G58310.1	506	LRR_2|6.1e-07|178-204
1224	At_F0343	AT1G58310.1	506	zf-Tim10_DDP|0.013|376-421
1225	At_F0344	AT3G52680.1	457	AO_FBX|3.5e-12|20-67
1226	At_F0344	AT3G52680.1	457	F-box|4.6e-07|22-59
1227	At_F0344	AT3G52680.1	457	LRR_2|3.7e-09|171-196
1228	At_F0344	AT3G52680.1	457	FBD|6.2e-18|362-407
1229	At_F0345	AT5G15670.1	215	AO_FBX|5.9e-10|24-64
1230	At_F0345	AT5G15670.1	215	F-box|1.3e-05|24-64
1231	At_F0345	AT5G15670.1	215	FBA_3|2.6e-06|168-205
1232	At_F0346	AT3G51530.1	456	AO_FBX|4e-11|28-68
1233	At_F0346	AT3G51530.1	456	F-box|2.2e-06|31-69
1234	At_F0346	AT3G51530.1	456	LRR_2|5.8e-06|174-199
1235	At_F0346	AT3G51530.1	456	FBD|3.6e-12|373-415
1236	At_F0347	AT1G47340.1	460	AO_FBX|1.4e-10|36-78
1237	At_F0347	AT1G47340.1	460	F-box|2.2e-06|36-69
1238	At_F0347	AT1G47340.1	460	FBA_3|6.1e-31|244-365
1239	At_F0347	AT1G47340.1	460	BAAT_C|0.19|329-370
1240	At_F0347	AT1G47340.1	460	SoxZ|0.31|331-375
1241	At_F0348	AT4G05470.1	307	AO_FBX|4.4e-09|44-89
1242	At_F0348	AT4G05470.1	307	F-box-like|1.1e-09|47-93
1243	At_F0348	AT4G05470.1	307	LRR_4|0.027|236-276
1244	At_F0349	AT5G14160.1	353	AO_FBX|6.5e-11|16-53
1245	At_F0349	AT5G14160.1	353	F-box|1.6e-07|16-57
1246	At_F0349	AT5G14160.1	353	DUF2442|0.22|181-205
1247	At_F0349	AT5G14160.1	353	DUF868|0.011|253-320
1248	At_F0349	AT5G14160.1	353	DUF295|0.13|265-308
1249	At_F0350	AT3G03040.1	473	AO_FBX|5.1e-09|2-49
1250	At_F0350	AT3G03040.1	473	F-box|4.6e-05|3-37
1251	At_F0350	AT3G03040.1	473	LRR_2|0.0085|161-186
1252	At_F0350	AT3G03040.1	473	FBD|0.14|390-422
1253	At_F0351	AT2G11200.1	155	AO_FBX|2.9e-08|7-48
1254	At_F0351	AT2G11200.1	155	F-box|1.5e-06|8-53
1255	At_F0352	AT3G59250.1	426	AO_FBX|5.3e-11|6-53
1256	At_F0352	AT3G59250.1	426	F-box|1.3e-06|8-42
1257	At_F0352	AT3G59250.1	426	LRR_2|1.2e-05|128-154
1258	At_F0353	AT1G30930.1	377	AO_FBX|2.4e-10|4-46
1259	At_F0353	AT1G30930.1	377	F-box|6.5e-05|4-41
1260	At_F0353	AT1G30930.1	377	FBA_3|8.7e-28|204-320
1261	At_F0354	AT2G44130.1	410	AO_FBX|5.8e-07|15-65
1262	At_F0354	AT2G44130.1	410	F-box|1.5e-06|20-59
1263	At_F0354	AT2G44130.1	410	Kelch_1|1.7e-06|141-185
1264	At_F0354	AT2G44130.1	410	Kelch_1|1.1e-11|193-234
1265	At_F0354	AT2G44130.1	410	Kelch_6|0.063|243-284
1266	At_F0354	AT2G44130.1	410	fn2|0.35|303-323
1267	At_F0355	AT4G17200.1	382	AO_FBX|1.3e-10|2-40
1268	At_F0355	AT4G17200.1	382	F-box|5.2e-07|3-39
1269	At_F0355	AT4G17200.1	382	FBA_1|4.6e-57|190-377
1270	At_F0356	AT5G52460.1	370	AO_FBX|6e-12|15-58
1271	At_F0356	AT5G52460.1	370	F-box|3.5e-05|19-54
1272	At_F0356	AT5G52460.1	370	LRR_2|8.9e-06|132-156
1273	At_F0356	AT5G52460.1	370	FBD|3.7e-14|280-323
1274	At_F0357	AT1G51550.1	479	AO_FBX|3.5e-07|18-66
1275	At_F0357	AT1G51550.1	479	F-box-like|2.5e-07|21-65
1276	At_F0357	AT1G51550.1	479	Kelch_6|0.018|122-168
1277	At_F0357	AT1G51550.1	479	Kelch_4|5.7e-06|176-207
1278	At_F0357	AT1G51550.1	479	Kelch_4|1.5e-09|233-287
1279	At_F0357	AT1G51550.1	479	Kelch_4|1.3e-08|288-325
1280	At_F0357	AT1G51550.1	479	Kelch_4|0.00033|348-385
1281	At_F0357	AT1G51550.1	479	Kelch_5|0.59|414-438
1282	At_F0358	AT3G23955.2	445	AO_FBX|9e-08|61-99
1283	At_F0358	AT3G23955.2	445	F-box|2e-05|61-94
1284	At_F0358	AT3G23955.2	445	RMI2|0.31|207-256
1285	At_F0358	AT3G23955.2	445	ANF_receptor|0.084|296-350
1286	At_F0358	AT3G23955.2	445	FBD|1.8e-15|370-414
1287	At_F0359	AT1G49990.1	431	AO_FBX|6.2e-09|13-48
1288	At_F0359	AT1G49990.1	431	F-box|2e-06|13-45
1289	At_F0359	AT1G49990.1	431	DUF1122|0.16|114-149
1290	At_F0360	AT2G02230.1	337	AO_FBX|3.3e-07|30-77
1291	At_F0360	AT2G02230.1	337	F-box|8.5e-06|32-74
1292	At_F0360	AT2G02230.1	337	PP2|5.7e-56|122-332
1293	At_F0361	AT2G43440.1	402	AO_FBX|7.7e-08|15-53
1294	At_F0361	AT2G43440.1	402	F-box|5.7e-07|15-49
1295	At_F0361	AT2G43440.1	402	FBA_1|7.9e-07|194-297
1296	At_F0362	AT3G54480.1	275	AO_FBX|1e-10|33-81
1297	At_F0362	AT3G54480.1	275	F-box-like|2.7e-08|42-80
1298	At_F0363	AT5G38396.1	463	AO_FBX|2.4e-10|3-49
1299	At_F0363	AT5G38396.1	463	F-box|1.1e-05|6-39
1300	At_F0363	AT5G38396.1	463	LRR_2|0.3|167-184
1301	At_F0363	AT5G38396.1	463	FBD|0.0014|390-422
1302	At_F0364	AT1G13570.1	417	AO_FBX|1.1e-09|4-44
1303	At_F0364	AT1G13570.1	417	F-box|1.8e-05|8-40
1304	At_F0364	AT1G13570.1	417	LRR_2|0.019|157-180
1305	At_F0364	AT1G13570.1	417	FBD|5.3e-05|348-382
1306	At_F0365	AT2G32560.1	372	F-box|1.5e-05|60-105
1307	At_F0365	AT2G32560.1	372	AO_FBX|0.00011|63-110
1308	At_F0366	AT3G59170.1	474	AO_FBX|5.5e-13|3-54
1309	At_F0366	AT3G59170.1	474	F-box|3.7e-06|12-43
1310	At_F0366	AT3G59170.1	474	LRR_2|2e-08|186-212
1311	At_F0366	AT3G59170.1	474	DED|0.95|402-438
1312	At_F0367	AT5G22791.2	356	AO_FBX|2.3e-08|21-63
1313	At_F0367	AT5G22791.2	356	F-box|0.0017|21-60
1314	At_F0367	AT5G22791.2	356	DUF3794|0.14|169-208
1315	At_F0367	AT5G22791.2	356	FBA_3|4.4e-24|179-293
1316	At_F0367	AT5G22791.2	356	PSY3|0.05|252-323
1317	At_F0368	AT1G48060.1	246	AO_FBX|3.5e-10|24-66
1318	At_F0368	AT1G48060.1	246	F-box|8.3e-06|24-62
1319	At_F0368	AT1G48060.1	246	FBA_3|0.053|225-238
1320	At_F0369	AT1G56400.1	480	AO_FBX|1.5e-08|12-54
1321	At_F0369	AT1G56400.1	480	F-box|7.5e-05|14-53
1322	At_F0369	AT1G56400.1	480	PhageP22-tail|0.24|188-236
1323	At_F0369	AT1G56400.1	480	FBD|0.016|399-426
1324	At_F0370	AT5G44980.2	436	AO_FBX|1.9e-09|4-46
1325	At_F0370	AT5G44980.2	436	F-box|0.00016|6-42
1326	At_F0370	AT5G44980.2	436	LRR_2|0.0049|154-180
1327	At_F0370	AT5G44980.2	436	FBD|1.2e-14|361-403
1328	At_F0371	AT1G47810.1	352	AO_FBX|2e-08|10-56
1329	At_F0371	AT1G47810.1	352	F-box|0.00011|14-54
1330	At_F0371	AT1G47810.1	352	OLF|0.085|220-273
1331	At_F0371	AT1G47810.1	352	FBA_3|3.2e-24|232-348
1332	At_F0372	AT1G52650.1	466	AO_FBX|3.8e-10|2-44
1333	At_F0372	AT1G52650.1	466	F-box|2.8e-05|4-38
1334	At_F0372	AT1G52650.1	466	LRR_8|0.084|289-328
1335	At_F0372	AT1G52650.1	466	FBD|0.00082|384-416
1336	At_F0373	AT2G15640.1	427	AO_FBX|4.9e-11|6-47
1337	At_F0373	AT2G15640.1	427	F-box|8.1e-05|8-46
1338	At_F0373	AT2G15640.1	427	FBA_3|6.4e-27|216-364
1339	At_F0374	AT3G24610.1	376	F-box|1.2e-06|28-71
1340	At_F0374	AT3G24610.1	376	AO_FBX|2.5e-06|28-73
1341	At_F0374	AT3G24610.1	376	Kelch_1|0.68|110-124
1342	At_F0374	AT3G24610.1	376	Kelch_1|2.8e-06|126-167
1343	At_F0375	AT1G32430.1	381	F-box|1.7e-05|6-41
1344	At_F0375	AT1G32430.1	381	AO_FBX|2.6e-11|7-48
1345	At_F0375	AT1G32430.1	381	FBA_1|5.5e-30|205-339
1346	At_F0376	AT3G25550.1	180	AO_FBX|5.3e-09|22-54
1347	At_F0376	AT3G25550.1	180	F-box|3.6e-06|22-56
1348	At_F0377	AT5G27750.1	460	AO_FBX|6.6e-10|4-49
1349	At_F0377	AT5G27750.1	460	F-box|1.9e-05|6-42
1350	At_F0377	AT5G27750.1	460	LRR_2|7.9e-06|163-188
1351	At_F0377	AT5G27750.1	460	FBD|1e-16|381-423
1352	At_F0378	AT5G54820.1	473	AO_FBX|2.9e-10|2-50
1353	At_F0378	AT5G54820.1	473	F-box|4.6e-05|8-43
1354	At_F0378	AT5G54820.1	473	FBD|2.6e-05|390-422
1355	At_F0379	AT3G19880.1	390	AO_FBX|1.2e-09|3-41
1356	At_F0379	AT3G19880.1	390	F-box|1e-07|5-41
1357	At_F0379	AT3G19880.1	390	FBA_1|1e-53|187-361
1358	At_F0380	AT5G22720.1	469	AO_FBX|1.8e-08|22-64
1359	At_F0380	AT5G22720.1	469	F-box|0.00027|24-60
1360	At_F0380	AT5G22720.1	469	LRR_2|1.4e-06|173-198
1361	At_F0380	AT5G22720.1	469	FBD|6.3e-18|379-432
1362	At_F0381	AT5G52610.1	352	AO_FBX|1.1e-10|3-42
1363	At_F0381	AT5G52610.1	352	F-box|3.2e-05|3-37
1364	At_F0381	AT5G52610.1	352	FBA_3|3.6e-29|184-310
1365	At_F0382	AT3G49040.1	312	AO_FBX|6.4e-13|16-63
1366	At_F0382	AT3G49040.1	312	F-box|1.4e-08|18-56
1367	At_F0382	AT3G49040.1	312	LRR_2|1.7e-05|168-193
1368	At_F0383	AT4G05080.1	392	F-box|2.2e-07|5-42
1369	At_F0383	AT4G05080.1	392	AO_FBX|1.5e-08|6-45
1370	At_F0383	AT4G05080.1	392	FBA_1|3.9e-46|192-358
1371	At_F0384	AT3G58860.1	458	AO_FBX|4.8e-11|3-54
1372	At_F0384	AT3G58860.1	458	F-box|1.7e-06|8-42
1373	At_F0384	AT3G58860.1	458	LRR_2|6e-06|164-188
1374	At_F0384	AT3G58860.1	458	FBD|0.012|377-408
1375	At_F0385	AT1G20790.1	436	F-box|0.00024|3-40
1376	At_F0385	AT1G20790.1	436	AO_FBX|0.00028|3-41
1377	At_F0385	AT1G20790.1	436	Kelch_4|0.25|304-322
1378	At_F0386	AT1G32375.1	423	AO_FBX|2.4e-09|2-46
1379	At_F0386	AT1G32375.1	423	F-box|3.3e-06|3-38
1380	At_F0386	AT1G32375.1	423	LRR_2|1.4e-06|154-179
1381	At_F0386	AT1G32375.1	423	FBD|2.9e-18|345-390
1382	At_F0387	AT5G41490.1	388	AO_FBX|8.8e-08|5-44
1383	At_F0387	AT5G41490.1	388	F-box|5.8e-06|11-44
1384	At_F0387	AT5G41490.1	388	FBA_1|4.3e-49|209-371
1385	At_F0388	AT2G26030.4	448	AO_FBX|1.1e-07|3-45
1386	At_F0388	AT2G26030.4	448	F-box|0.00033|6-41
1387	At_F0388	AT2G26030.4	448	LRR_2|7.1e-08|152-178
1388	At_F0388	AT2G26030.4	448	FBD|1.4e-15|370-413
1389	At_F0389	AT3G60790.1	489	AO_FBX|1.6e-10|50-93
1390	At_F0389	AT3G60790.1	489	F-box|4.9e-05|51-90
1391	At_F0389	AT3G60790.1	489	GH115_C|0.17|314-368
1392	At_F0390	AT5G38680.1	358	AO_FBX|6.4e-06|17-61
1393	At_F0390	AT5G38680.1	358	F-box|1.5e-05|18-60
1394	At_F0390	AT5G38680.1	358	Kelch_1|8.2e-05|140-162
1395	At_F0390	AT5G38680.1	358	Kelch_2|0.00013|166-209
1396	At_F0391	AT4G27050.1	454	AO_FBX|3.4e-11|4-42
1397	At_F0391	AT4G27050.1	454	F-box|5.2e-06|5-40
1398	At_F0391	AT4G27050.1	454	LRR_2|0.0002|171-196
1399	At_F0392	AT1G53370.2	377	AO_FBX|2.7e-11|24-69
1400	At_F0392	AT1G53370.2	377	F-box|1.5e-05|25-65
1401	At_F0392	AT1G53370.2	377	Histone_H2A_C|0.15|182-198
1402	At_F0392	AT1G53370.2	377	FBA_3|6e-22|224-337
1403	At_F0393	AT3G58880.1	455	AO_FBX|7.8e-12|4-50
1404	At_F0393	AT3G58880.1	455	F-box|3.2e-05|6-40
1405	At_F0393	AT3G58880.1	455	LRR_2|1.7e-07|160-185
1406	At_F0393	AT3G58880.1	455	FBD|0.13|385-417
1407	At_F0394	AT1G14315.2	304	AO_FBX|3.3e-09|2-40
1408	At_F0394	AT1G14315.2	304	F-box|2.7e-05|4-38
1409	At_F0394	AT1G14315.2	304	FBA_1|5.8e-08|158-298
1410	At_F0395	AT2G42730.1	458	AO_FBX|2.5e-09|4-52
1411	At_F0395	AT2G42730.1	458	F-box|5.5e-06|7-40
1412	At_F0395	AT2G42730.1	458	LRR_2|3e-05|165-190
1413	At_F0395	AT2G42730.1	458	LBP_C|0.089|417-430
1414	At_F0396	AT4G03220.1	499	AO_FBX|9e-10|24-67
1415	At_F0396	AT4G03220.1	499	F-box|0.00022|25-61
1416	At_F0396	AT4G03220.1	499	FBD|1.3e-10|425-464
1417	At_F0397	AT4G12560.2	414	AO_FBX|6.4e-10|3-46
1418	At_F0397	AT4G12560.2	414	F-box|9.4e-05|4-40
1419	At_F0397	AT4G12560.2	414	FBA_1|1.5e-06|232-344
1420	At_F0398	AT5G56440.1	431	AO_FBX|1.1e-11|2-45
1421	At_F0398	AT5G56440.1	431	F-box|4.4e-05|3-41
1422	At_F0398	AT5G56440.1	431	LRR_2|3.1e-05|152-177
1423	At_F0398	AT5G56440.1	431	FBD|1.5e-19|352-397
1424	At_F0399	AT5G60560.2	408	AO_FBX|5.2e-08|3-45
1425	At_F0399	AT5G60560.2	408	F-box|3.5e-08|4-42
1426	At_F0399	AT5G60560.2	408	FBA_1|3.2e-54|195-387
1427	At_F0400	AT1G53815.1	238	AO_FBX|9.5e-09|34-72
1428	At_F0400	AT1G53815.1	238	F-box|1.7e-06|41-72
1429	At_F0401	AT1G59675.1	165	AO_FBX|2.5e-09|12-53
1430	At_F0401	AT1G59675.1	165	F-box|3.8e-06|13-42
1431	At_F0401	AT1G59675.1	165	Y1_Tnp|0.049|109-163
1432	At_F0402	AT2G24540.1	373	AO_FBX|1.5e-06|25-69
1433	At_F0402	AT2G24540.1	373	F-box|0.00011|28-70
1434	At_F0402	AT2G24540.1	373	Kelch_1|0.026|133-165
1435	At_F0402	AT2G24540.1	373	Kelch_1|1.7e-09|167-214
1436	At_F0403	AT1G78730.1	421	AO_FBX|7.4e-09|23-63
1437	At_F0403	AT1G78730.1	421	F-box|3.7e-05|25-61
1438	At_F0403	AT1G78730.1	421	LRR_2|9.3e-09|151-176
1439	At_F0403	AT1G78730.1	421	FBD|1.1e-09|347-388
1440	At_F0404	AT2G44030.1	381	AO_FBX|6.3e-05|16-57
1441	At_F0404	AT2G44030.1	381	DUF4581|0.022|16-64
1442	At_F0404	AT2G44030.1	381	F-box|1.3e-05|18-57
1443	At_F0404	AT2G44030.1	381	Kelch_1|1.4e-09|114-157
1444	At_F0404	AT2G44030.1	381	Kelch_1|8.5e-12|159-203
1445	At_F0405	AT3G13830.1	378	AO_FBX|6.5e-08|7-41
1446	At_F0405	AT3G13830.1	378	F-box|1.3e-05|8-39
1447	At_F0405	AT3G13830.1	378	FBA_1|6.4e-44|201-366
1448	At_F0406	AT3G03030.1	475	AO_FBX|6.8e-09|3-49
1449	At_F0406	AT3G03030.1	475	F-box|4.6e-05|5-38
1450	At_F0406	AT3G03030.1	475	LRR_2|0.17|163-187
1451	At_F0406	AT3G03030.1	475	FBD|1.6e-05|395-427
1452	At_F0407	AT3G58940.1	619	AO_FBX|7.8e-11|2-49
1453	At_F0407	AT3G58940.1	619	F-box|3.5e-06|4-39
1454	At_F0407	AT3G58940.1	619	LRR_2|0.0019|168-192
1455	At_F0407	AT3G58940.1	619	FBD|0.0029|370-402
1456	At_F0407	AT3G58940.1	619	LuxE|0.2|377-454
1457	At_F0408	AT2G14290.1	354	AO_FBX|1.3e-09|6-44
1458	At_F0408	AT2G14290.1	354	F-box|2.5e-07|8-40
1459	At_F0408	AT2G14290.1	354	DUF295|2.7e-07|278-327
1460	At_F0409	AT3G12350.1	423	AO_FBX|3.2e-06|7-47
1461	At_F0409	AT3G12350.1	423	F-box-like|9.5e-06|9-53
1462	At_F0410	AT4G17780.1	399	AO_FBX|1.1e-08|15-55
1463	At_F0410	AT4G17780.1	399	F-box|2.5e-06|16-50
1464	At_F0410	AT4G17780.1	399	Kelch_4|0.34|184-200
1465	At_F0410	AT4G17780.1	399	FBA_3|7.2e-08|210-324
1466	At_F0410	AT4G17780.1	399	DUF1618|0.1|243-297
1467	At_F0411	AT1G23770.1	351	PI31_Prot_N|0.15|65-90
1468	At_F0411	AT1G23770.1	351	AO_FBX|3.5e-05|205-254
1469	At_F0411	AT1G23770.1	351	F-box-like|1.2e-05|212-254
1470	At_F0412	AT1G31000.1	366	AO_FBX|3.7e-08|23-60
1471	At_F0412	AT1G31000.1	366	F-box|9.5e-05|23-57
1472	At_F0412	AT1G31000.1	366	FBA_3|1.1e-29|192-314
1473	At_F0413	AT3G59230.1	492	AO_FBX|1.8e-09|12-58
1474	At_F0413	AT3G59230.1	492	F-box|2.4e-05|14-46
1475	At_F0413	AT3G59230.1	492	LRR_2|0.00012|174-200
1476	At_F0414	AT2G39490.1	388	AO_FBX|3e-07|7-52
1477	At_F0414	AT2G39490.1	388	F-box|8.1e-05|8-44
1478	At_F0415	AT1G47800.1	388	F-box|4.3e-06|10-52
1479	At_F0415	AT1G47800.1	388	AO_FBX|3.9e-09|11-55
1480	At_F0415	AT1G47800.1	388	FBA_3|2e-26|250-369
1481	At_F0416	AT2G25490.1	629	AO_FBX|1.5e-07|63-103
1482	At_F0416	AT2G25490.1	629	F-box-like|1.3e-06|65-100
1483	At_F0416	AT2G25490.1	629	LRR_6|0.13|202-225
1484	At_F0416	AT2G25490.1	629	LRR_6|0.047|227-251
1485	At_F0416	AT2G25490.1	629	LRR_6|0.062|546-565
1486	At_F0417	AT3G59190.2	520	AO_FBX|5.9e-11|6-54
1487	At_F0417	AT3G59190.2	520	F-box|7.9e-06|13-48
1488	At_F0417	AT3G59190.2	520	LRR_2|7.1e-05|169-196
1489	At_F0418	AT5G21040.2	540	Big_11|0.24|23-56
1490	At_F0418	AT5G21040.2	540	AO_FBX|1e-05|66-116
1491	At_F0418	AT5G21040.2	540	F-box|1.1e-05|67-113
1492	At_F0418	AT5G21040.2	540	WD40|0.14|156-190
1493	At_F0418	AT5G21040.2	540	WD40|0.00032|251-283
1494	At_F0418	AT5G21040.2	540	WD40|0.33|445-468
1495	At_F0419	AT5G16285.1	91	AO_FBX|6.4e-09|5-43
1496	At_F0419	AT5G16285.1	91	F-box|2.7e-05|9-40
1497	At_F0420	AT5G66830.1	395	AO_FBX|1.1e-08|19-59
1498	At_F0420	AT5G66830.1	395	F-box|8.2e-07|19-59
1499	At_F0420	AT5G66830.1	395	DUF295|4.4e-07|305-358
1500	At_F0420	AT5G66830.1	395	RNA_helicase|0.14|322-359
1501	At_F0421	AT3G06380.1	381	F-box|2.2e-13|31-86
1502	At_F0421	AT3G06380.1	381	AO_FBX|4e-10|32-80
1503	At_F0421	AT3G06380.1	381	Tub|3.1e-91|97-375
1504	At_F0422	AT5G56380.1	440	AO_FBX|5.1e-08|2-49
1505	At_F0422	AT5G56380.1	440	F-box|0.00011|3-36
1506	At_F0422	AT5G56380.1	440	LRR_2|3.9e-05|158-183
1507	At_F0422	AT5G56380.1	440	FBD|4.8e-14|360-405
1508	At_F0423	AT3G23950.1	419	AO_FBX|1.1e-08|2-43
1509	At_F0423	AT3G23950.1	419	F-box|0.00011|2-36
1510	At_F0424	AT3G23960.1	403	AO_FBX|9.7e-07|30-67
1511	At_F0424	AT3G23960.1	403	F-box|3.4e-05|31-59
1512	At_F0424	AT3G23960.1	403	FBA_3|9.7e-32|236-359
1513	At_F0425	AT2G16290.1	416	AO_FBX|1.3e-07|3-40
1514	At_F0425	AT2G16290.1	416	F-box|7.5e-07|3-39
1515	At_F0425	AT2G16290.1	416	DUF295|4.7e-07|318-391
1516	At_F0426	AT1G13780.1	457	AO_FBX|3.1e-09|7-57
1517	At_F0426	AT1G13780.1	457	F-box|7.7e-05|11-48
1518	At_F0426	AT1G13780.1	457	LRR_2|3.6e-05|168-195
1519	At_F0426	AT1G13780.1	457	FBD|6.3e-14|379-422
1520	At_F0427	AT2G29910.6	377	AO_FBX|3.8e-10|27-64
1521	At_F0427	AT2G29910.6	377	F-box|5.6e-05|30-64
1522	At_F0427	AT2G29910.6	377	LRR_2|1.6e-05|175-200
1523	At_F0428	AT4G11590.1	398	F-box|3.8e-05|26-66
1524	At_F0428	AT4G11590.1	398	AO_FBX|3.1e-07|27-69
1525	At_F0428	AT4G11590.1	398	FBA_3|1.5e-27|229-354
1526	At_F0429	AT2G17020.1	657	AO_FBX|4.9e-05|20-63
1527	At_F0429	AT2G17020.1	657	F-box|2.7e-06|22-59
1528	At_F0430	AT4G19330.1	384	AO_FBX|4.9e-09|26-67
1529	At_F0430	AT4G19330.1	384	F-box|6.2e-09|30-74
1530	At_F0430	AT4G19330.1	384	Kelch_1|5.9e-06|141-179
1531	At_F0430	AT4G19330.1	384	Kelch_1|2e-12|181-225
1532	At_F0431	AT2G43445.1	406	F-box|1.6e-05|15-48
1533	At_F0431	AT2G43445.1	406	AO_FBX|2.2e-06|16-55
1534	At_F0431	AT2G43445.1	406	FBA_1|9.7e-09|192-299
1535	At_F0432	AT3G58960.1	476	AO_FBX|4.8e-08|2-39
1536	At_F0432	AT3G58960.1	476	F-box|1.6e-05|3-37
1537	At_F0432	AT3G58960.1	476	LRR_2|5.8e-07|152-179
1538	At_F0432	AT3G58960.1	476	FBD|0.0048|404-432
1539	At_F0433	AT3G49150.1	468	AO_FBX|5.1e-10|15-63
1540	At_F0433	AT3G49150.1	468	F-box|1.3e-05|17-51
1541	At_F0433	AT3G49150.1	468	LRR_2|0.0016|170-196
1542	At_F0433	AT3G49150.1	468	FBD|0.015|385-436
1543	At_F0434	AT2G40910.1	450	AO_FBX|8.8e-11|68-109
1544	At_F0434	AT2G40910.1	450	F-box|4.9e-05|68-100
1545	At_F0434	AT2G40910.1	450	DUF2069|0.25|78-117
1546	At_F0434	AT2G40910.1	450	FBA_3|1.1e-31|271-403
1547	At_F0435	AT5G18780.1	442	AO_FBX|5.4e-12|10-54
1548	At_F0435	AT5G18780.1	442	F-box|0.00011|12-48
1549	At_F0435	AT5G18780.1	442	LRR_2|0.086|157-182
1550	At_F0435	AT5G18780.1	442	FBD|1.4e-09|367-408
1551	At_F0436	AT1G70970.1	403	AO_FBX|2.8e-05|12-46
1552	At_F0436	AT1G70970.1	403	F-box|6.3e-06|13-48
1553	At_F0436	AT1G70970.1	403	LRRNT_2|0.44|210-220
1554	At_F0436	AT1G70970.1	403	FBA_3|1.2e-21|231-361
1555	At_F0437	AT3G61350.2	359	AO_FBX|2.4e-07|21-61
1556	At_F0437	AT3G61350.2	359	F-box|3.9e-06|22-60
1557	At_F0437	AT3G61350.2	359	Kelch_1|1.8e-05|111-150
1558	At_F0437	AT3G61350.2	359	Kelch_6|9.8e-05|161-206
1559	At_F0437	AT3G61350.2	359	Kelch_6|0.75|215-244
1560	At_F0438	AT1G06630.1	478	AO_FBX|4.8e-09|11-58
1561	At_F0438	AT1G06630.1	478	F-box|8.1e-05|16-49
1562	At_F0438	AT1G06630.1	478	LRR_2|0.036|171-197
1563	At_F0439	AT1G64540.1	445	AO_FBX|8.2e-09|7-41
1564	At_F0439	AT1G64540.1	445	F-box-like|2.7e-05|7-41
1565	At_F0439	AT1G64540.1	445	LRR_2|6.1e-05|145-169
1566	At_F0440	AT4G10400.1	410	AO_FBX|6.1e-10|2-39
1567	At_F0440	AT4G10400.1	410	F-box|0.00021|3-37
1568	At_F0440	AT4G10400.1	410	RD3|0.094|39-107
1569	At_F0440	AT4G10400.1	410	LRR_2|1.5e-05|152-177
1570	At_F0440	AT4G10400.1	410	FBD|6e-14|333-378
1571	At_F0441	AT4G14905.2	373	AO_FBX|1.7e-07|28-71
1572	At_F0441	AT4G14905.2	373	F-box|0.00036|31-74
1573	At_F0441	AT4G14905.2	373	Kelch_1|1.6e-08|127-169
1574	At_F0441	AT4G14905.2	373	Kelch_1|3.2e-12|172-212
1575	At_F0442	AT5G25350.1	624	AO_FBX|8.2e-10|53-92
1576	At_F0442	AT5G25350.1	624	F-box|3.7e-07|54-94
1577	At_F0442	AT5G25350.1	624	LRR_6|0.0036|192-215
1578	At_F0442	AT5G25350.1	624	LRR_6|0.49|326-346
1579	At_F0442	AT5G25350.1	624	LRR_6|0.94|512-534
1580	At_F0443	AT1G47056.1	519	AO_FBX|6.8e-07|38-70
1581	At_F0443	AT1G47056.1	519	F-box-like|2.1e-06|40-71
1582	At_F0443	AT1G47056.1	519	LRR_6|0.87|129-152
1583	At_F0443	AT1G47056.1	519	LRR_4|0.81|388-420
1584	At_F0444	AT2G40925.1	404	AO_FBX|1.3e-11|24-68
1585	At_F0444	AT2G40925.1	404	F-box|8.5e-06|26-61
1586	At_F0444	AT2G40925.1	404	FBA_3|6.8e-29|227-358
1587	At_F0445	AT1G55270.1	435	AO_FBX|3.3e-09|78-123
1588	At_F0445	AT1G55270.1	435	F-box|2.5e-05|79-116
1589	At_F0445	AT1G55270.1	435	Kelch_6|2e-05|170-215
1590	At_F0445	AT1G55270.1	435	Kelch_1|7.9e-14|217-263
1591	At_F0446	AT1G57790.1	353	AO_FBX|7.1e-09|11-51
1592	At_F0446	AT1G57790.1	353	F-box-like|3e-05|13-48
1593	At_F0446	AT1G57790.1	353	D5_N|0.22|174-232
1594	At_F0446	AT1G57790.1	353	DUF295|0.009|269-315
1595	At_F0447	AT1G66320.1	458	AO_FBX|1.4e-08|34-71
1596	At_F0447	AT1G66320.1	458	F-box|0.00035|34-67
1597	At_F0447	AT1G66320.1	458	LRR_2|4.2e-06|178-201
1598	At_F0447	AT1G66320.1	458	FBD|6.7e-12|385-426
1599	At_F0448	AT5G44950.1	439	AO_FBX|5.9e-09|4-42
1600	At_F0448	AT5G44950.1	439	F-box|0.00058|5-40
1601	At_F0448	AT5G44950.1	439	LRR_2|0.0021|154-178
1602	At_F0448	AT5G44950.1	439	FBD|8.3e-16|361-405
1603	At_F0449	AT3G04660.1	391	AO_FBX|4.2e-05|19-65
1604	At_F0449	AT3G04660.1	391	F-box|7e-05|21-61
1605	At_F0449	AT3G04660.1	391	FBA_3|2e-29|226-342
1606	At_F0450	AT1G32020.1	172	AO_FBX|4.9e-08|3-40
1607	At_F0450	AT1G32020.1	172	F-box|0.0013|5-37
1608	At_F0450	AT1G32020.1	172	CLP1_P|0.095|43-118
1609	At_F0451	AT2G44900.2	931	AO_FBX|0.00044|46-92
1610	At_F0451	AT2G44900.2	931	F-box-like|4.9e-05|47-93
1611	At_F0451	AT2G44900.2	931	Arm|6.2e-05|432-466
1612	At_F0451	AT2G44900.2	931	Arm|0.00078|475-507
1613	At_F0451	AT2G44900.2	931	Arm|5.5e-08|510-552
1614	At_F0451	AT2G44900.2	931	Arm|1.4e-07|554-594
1615	At_F0451	AT2G44900.2	931	Arm|6e-09|601-638
1616	At_F0451	AT2G44900.2	931	Arm|2.1e-05|640-682
1617	At_F0451	AT2G44900.2	931	Arm|3.1e-09|686-723
1618	At_F0451	AT2G44900.2	931	Arm|0.0004|725-764
1619	At_F0452	AT4G35120.1	390	AO_FBX|1.6e-05|25-71
1620	At_F0452	AT4G35120.1	390	F-box-like|5.6e-05|27-67
1621	At_F0452	AT4G35120.1	390	Kelch_1|1.2e-09|117-161
1622	At_F0452	AT4G35120.1	390	Kelch_1|1.6e-12|163-209
1623	At_F0453	AT5G24560.1	196	F-box|0.00091|1-46
1624	At_F0453	AT5G24560.1	196	AO_FBX|2.4e-06|3-48
1625	At_F0453	AT5G24560.1	196	PP2|3.5e-18|93-143
1626	At_F0453	AT5G24560.1	196	PP2|8.4e-15|143-191
1627	At_F0454	AT3G26010.1	415	AO_FBX|2.3e-08|9-51
1628	At_F0454	AT3G26010.1	415	F-box|1.6e-05|10-50
1629	At_F0454	AT3G26010.1	415	DUF3201|0.74|330-364
1630	At_F0455	AT5G53640.1	226	AO_FBX|5.5e-09|22-69
1631	At_F0455	AT5G53640.1	226	F-box|4.4e-06|30-58
1632	At_F0455	AT5G53640.1	226	DUF2420|0.034|154-193
1633	At_F0455	AT5G53640.1	226	LRR_2|5e-08|166-191
1634	At_F0456	AT1G11810.1	378	AO_FBX|1.1e-06|3-38
1635	At_F0456	AT1G11810.1	378	F-box|5.5e-05|4-35
1636	At_F0456	AT1G11810.1	378	FBA_1|2.1e-40|197-360
1637	At_F0457	AT1G22000.1	466	AO_FBX|2.4e-10|29-70
1638	At_F0457	AT1G22000.1	466	F-box|9.7e-05|31-66
1639	At_F0457	AT1G22000.1	466	LRR_2|0.00027|176-198
1640	At_F0457	AT1G22000.1	466	FBD|1.3e-15|376-422
1641	At_F0458	AT1G80470.1	465	AO_FBX|3.9e-10|14-61
1642	At_F0458	AT1G80470.1	465	F-box|2.3e-05|16-54
1643	At_F0458	AT1G80470.1	465	LRR_2|2.2e-07|165-189
1644	At_F0458	AT1G80470.1	465	FBD|1.8e-12|365-411
1645	At_F0459	AT3G22650.2	384	AO_FBX|8e-07|7-50
1646	At_F0459	AT3G22650.2	384	F-box|0.00019|7-46
1647	At_F0459	AT3G22650.2	384	FBA_1|1.8e-47|204-377
1648	At_F0460	AT3G54460.1	1379	AO_FBX|3.6e-07|281-321
1649	At_F0460	AT3G54460.1	1379	F-box|2.8e-05|287-322
1650	At_F0460	AT3G54460.1	1379	SNF2_N|2.4e-94|333-969
1651	At_F0460	AT3G54460.1	1379	zf-CW|3.1e-12|577-619
1652	At_F0460	AT3G54460.1	1379	Prok-RING_4|0.97|1048-1073
1653	At_F0460	AT3G54460.1	1379	Helicase_C|3.3e-07|1194-1289
1654	At_F0461	AT4G23960.2	193	F-box-like|4.1e-06|7-47
1655	At_F0461	AT4G23960.2	193	SnoaL_3|1.8e-18|73-186
1656	At_F0462	AT5G56430.1	361	AO_FBX|6.6e-11|3-43
1657	At_F0462	AT5G56430.1	361	F-box|0.00039|3-40
1658	At_F0462	AT5G56430.1	361	LRR_2|4.4e-05|85-110
1659	At_F0462	AT5G56430.1	361	FBD|4.6e-16|279-324
1660	At_F0463	AT4G21240.1	418	AO_FBX|6.8e-11|34-76
1661	At_F0463	AT4G21240.1	418	F-box|1.9e-05|34-73
1662	At_F0463	AT4G21240.1	418	FBA_3|1.4e-33|229-359
1663	At_F0464	AT4G22180.1	403	AO_FBX|4.7e-08|16-56
1664	At_F0464	AT4G22180.1	403	F-box|1.6e-05|20-53
1665	At_F0464	AT4G22180.1	403	DUF295|6.3e-06|319-355
1666	At_F0465	AT1G78840.1	440	AO_FBX|2.4e-09|9-47
1667	At_F0465	AT1G78840.1	440	F-box|4.9e-05|11-45
1668	At_F0465	AT1G78840.1	440	LRR_2|2.1e-07|150-174
1669	At_F0465	AT1G78840.1	440	LRR_4|0.81|308-341
1670	At_F0465	AT1G78840.1	440	FBD|9.4e-12|354-403
1671	At_F0466	AT1G30090.1	399	AO_FBX|2e-08|52-97
1672	At_F0466	AT1G30090.1	399	F-box|0.0003|54-85
1673	At_F0466	AT1G30090.1	399	Kelch_1|0.0041|158-193
1674	At_F0466	AT1G30090.1	399	Kelch_1|9.4e-07|196-241
1675	At_F0466	AT1G30090.1	399	Kelch_1|0.24|274-287
1676	At_F0466	AT1G30090.1	399	Kelch_6|0.77|315-335
1677	At_F0467	AT3G59940.1	419	AO_FBX|1.9e-05|14-59
1678	At_F0467	AT3G59940.1	419	F-box|0.0016|16-60
1679	At_F0467	AT3G59940.1	419	Kelch_1|0.023|143-176
1680	At_F0467	AT3G59940.1	419	Kelch_1|2.8e-12|196-241
1681	At_F0467	AT3G59940.1	419	Kelch_6|0.0026|249-292
1682	At_F0468	AT3G61060.2	292	AO_FBX|4.8e-05|24-67
1683	At_F0468	AT3G61060.2	292	F-box|0.0019|27-65
1684	At_F0468	AT3G61060.2	292	PP2|1.6e-38|122-280
1685	At_F0469	AT1G70590.1	352	AO_FBX|4.6e-06|58-101
1686	At_F0469	AT1G70590.1	352	F-box|4.4e-06|65-100
1687	At_F0469	AT1G70590.1	352	TPR_12|0.045|144-171
1688	At_F0469	AT1G70590.1	352	Sel1|0.022|176-207
1689	At_F0469	AT1G70590.1	352	Sel1|1.6e-06|209-243
1690	At_F0469	AT1G70590.1	352	Sel1|9.1e-09|245-279
1691	At_F0470	AT2G03610.1	217	AO_FBX|6.5e-08|20-58
1692	At_F0470	AT2G03610.1	217	F-box|3.1e-06|21-60
1693	At_F0470	AT2G03610.1	217	DUF295|3e-05|141-190
1694	At_F0471	AT4G15060.1	540	FBD|7.5e-18|104-147
1695	At_F0471	AT4G15060.1	540	AO_FBX|1.4e-09|172-213
1696	At_F0471	AT4G15060.1	540	F-box|0.0003|173-208
1697	At_F0471	AT4G15060.1	540	LRR_2|9.2e-06|325-350
1698	At_F0471	AT4G15060.1	540	ACP53EA|0.011|446-508
1699	At_F0472	AT1G20940.1	415	AO_FBX|4.7e-06|11-55
1700	At_F0472	AT1G20940.1	415	F-box|4.7e-05|16-57
1701	At_F0473	AT2G29860.1	241	F-box|0.00031|19-62
1702	At_F0473	AT2G29860.1	241	AO_FBX|1e-05|21-60
1703	At_F0473	AT2G29860.1	241	Kelch_1|1.6e-13|111-152
1704	At_F0473	AT2G29860.1	241	Glyoxal_oxid_N|0.055|118-188
1705	At_F0473	AT2G29860.1	241	Kelch_1|3.1e-11|154-196
1706	At_F0474	AT5G57360.2	627	PAS_9|1e-14|44-154
1707	At_F0474	AT5G57360.2	627	AO_FBX|9.4e-08|199-246
1708	At_F0474	AT5G57360.2	627	F-box-like|4.1e-08|205-243
1709	At_F0474	AT5G57360.2	627	Kelch_4|9.2e-11|293-343
1710	At_F0474	AT5G57360.2	627	Kelch_4|1.9e-10|344-396
1711	At_F0474	AT5G57360.2	627	Kelch_2|0.019|397-442
1712	At_F0474	AT5G57360.2	627	Kelch_2|2.5e-05|450-501
1713	At_F0474	AT5G57360.2	627	Kelch_2|0.0011|516-563
1714	At_F0474	AT5G57360.2	627	Kelch_6|0.85|571-602
1715	At_F0475	AT2G24250.2	375	AO_FBX|8.2e-09|13-59
1716	At_F0475	AT2G24250.2	375	F-box|2.4e-05|15-51
1717	At_F0475	AT2G24250.2	375	DUF295|1.9e-07|282-336
1718	At_F0476	AT2G16300.1	323	AO_FBX|3.4e-07|3-40
1719	At_F0476	AT2G16300.1	323	F-box|4.1e-06|3-39
1720	At_F0477	AT2G21950.1	373	AO_FBX|3.4e-05|21-63
1721	At_F0477	AT2G21950.1	373	F-box|0.00036|22-60
1722	At_F0477	AT2G21950.1	373	Kelch_1|6.5e-14|118-160
1723	At_F0477	AT2G21950.1	373	Kelch_1|1.2e-12|165-209
1724	At_F0478	AT4G22060.1	400	AO_FBX|1.7e-07|10-49
1725	At_F0478	AT4G22060.1	400	F-box|1e-05|12-49
1726	At_F0478	AT4G22060.1	400	DUF295|2.9e-08|310-368
1727	At_F0479	AT5G38565.1	350	AO_FBX|4.5e-10|3-44
1728	At_F0479	AT5G38565.1	350	F-box|0.00074|4-38
1729	At_F0479	AT5G38565.1	350	FBD|4.9e-15|266-311
1730	At_F0480	AT1G21990.1	466	AO_FBX|2.6e-08|15-46
1731	At_F0480	AT1G21990.1	466	F-box|0.0002|15-45
1732	At_F0480	AT1G21990.1	466	RUN|0.16|81-136
1733	At_F0480	AT1G21990.1	466	LRR_2|0.054|159-184
1734	At_F0481	AT2G33190.1	380	AO_FBX|2e-07|7-49
1735	At_F0481	AT2G33190.1	380	F-box|1.4e-06|8-52
1736	At_F0481	AT2G33190.1	380	Cerato-platanin|0.15|164-223
1737	At_F0481	AT2G33190.1	380	DUF295|4.3e-08|294-353
1738	At_F0482	AT1G67480.1	377	AO_FBX|3.6e-05|39-84
1739	At_F0482	AT1G67480.1	377	F-box|0.0025|40-79
1740	At_F0482	AT1G67480.1	377	Kelch_1|7.7e-09|129-175
1741	At_F0482	AT1G67480.1	377	Kelch_1|3e-13|178-223
1742	At_F0482	AT1G67480.1	377	Kelch_1|0.0027|231-267
1743	At_F0483	AT4G00160.1	454	AO_FBX|8.6e-11|15-62
1744	At_F0483	AT4G00160.1	454	F-box|2.8e-06|17-53
1745	At_F0483	AT4G00160.1	454	LRR_2|7.5e-08|167-192
1746	At_F0483	AT4G00160.1	454	FBD|2.4e-18|359-404
1747	At_F0484	AT1G55030.2	433	AO_FBX|1.9e-07|19-65
1748	At_F0484	AT1G55030.2	433	F-box|0.0011|21-58
1749	At_F0484	AT1G55030.2	433	LRR_2|7.2e-08|164-189
1750	At_F0484	AT1G55030.2	433	FBD|4.2e-14|355-399
1751	At_F0485	AT1G76900.1	456	AO_FBX|4.1e-09|55-101
1752	At_F0485	AT1G76900.1	456	F-box|1.9e-11|56-104
1753	At_F0485	AT1G76900.1	456	Tub|2.1e-98|120-450
1754	At_F0485	AT1G76900.1	456	FAM75|0.22|378-409
1755	At_F0486	AT5G18770.1	482	AO_FBX|5.4e-09|24-66
1756	At_F0486	AT5G18770.1	482	F-box|0.00014|26-63
1757	At_F0486	AT5G18770.1	482	LRR_2|7e-06|177-202
1758	At_F0486	AT5G18770.1	482	FBD|4.9e-11|386-428
1759	At_F0487	AT3G17265.1	346	AO_FBX|2.1e-08|3-47
1760	At_F0487	AT3G17265.1	346	F-box-like|8.1e-05|4-40
1761	At_F0487	AT3G17265.1	346	FBA_1|1.4e-41|183-341
1762	At_F0487	AT3G17265.1	346	DapB_N|0.18|249-319
1763	At_F0488	AT1G61060.1	268	AO_FBX|4.7e-08|15-56
1764	At_F0488	AT1G61060.1	268	F-box|3e-05|28-55
1765	At_F0488	AT1G61060.1	268	FBA_3|0.02|179-220
1766	At_F0489	AT5G02700.1	457	AO_FBX|8.5e-12|27-69
1767	At_F0489	AT5G02700.1	457	F-box-like|0.00023|29-69
1768	At_F0489	AT5G02700.1	457	LRR_2|0.0035|169-193
1769	At_F0489	AT5G02700.1	457	CSTF1_dimer|0.078|271-309
1770	At_F0490	AT4G09920.1	317	AO_FBX|9e-09|2-40
1771	At_F0490	AT4G09920.1	317	F-box|0.0012|6-37
1772	At_F0490	AT4G09920.1	317	RD3|0.062|39-107
1773	At_F0490	AT4G09920.1	317	LRR_2|1.1e-05|152-177
1774	At_F0491	AT3G28410.1	466	AO_FBX|8.6e-12|28-70
1775	At_F0491	AT3G28410.1	466	F-box-like|0.00024|30-70
1776	At_F0491	AT3G28410.1	466	LRR_2|0.0014|170-194
1777	At_F0492	AT1G27420.1	347	AO_FBX|1.2e-07|9-50
1778	At_F0492	AT1G27420.1	347	F-box|0.00025|11-48
1779	At_F0492	AT1G27420.1	347	Kelch_1|5.3e-06|103-154
1780	At_F0492	AT1G27420.1	347	Kelch_1|1.7e-10|156-197
1781	At_F0492	AT1G27420.1	347	Kelch_1|0.14|228-242
1782	At_F0493	AT1G57690.1	331	AO_FBX|4.9e-08|27-60
1783	At_F0493	AT1G57690.1	331	F-box|7.4e-05|27-60
1784	At_F0494	AT2G29930.1	460	AO_FBX|6.7e-08|10-56
1785	At_F0494	AT2G29930.1	460	F-box-like|0.00063|14-48
1786	At_F0494	AT2G29930.1	460	LRR_2|1.7e-07|158-183
1787	At_F0494	AT2G29930.1	460	DAP_epimerase|0.12|353-377
1788	At_F0494	AT2G29930.1	460	FBD|0.012|388-419
1789	At_F0495	AT4G18380.1	381	AO_FBX|1e-07|22-70
1790	At_F0495	AT4G18380.1	381	F-box-like|1e-06|26-60
1791	At_F0496	AT1G64840.1	385	AO_FBX|3.2e-08|3-50
1792	At_F0496	AT1G64840.1	385	F-box|9e-05|3-39
1793	At_F0496	AT1G64840.1	385	DUF295|1.4e-08|287-330
1794	At_F0496	AT1G64840.1	385	tRNA_NucTran2_2|0.42|330-381
1795	At_F0497	AT5G44960.1	442	AO_FBX|2.2e-08|4-52
1796	At_F0497	AT5G44960.1	442	F-box|0.0071|7-43
1797	At_F0497	AT5G44960.1	442	LRR_2|0.00016|155-182
1798	At_F0497	AT5G44960.1	442	FBD|3.2e-14|367-410
1799	At_F0498	AT3G60040.3	840	RVT_3|1.9e-11|2-117
1800	At_F0498	AT3G60040.3	840	TetR_C_23|0.24|138-182
1801	At_F0498	AT3G60040.3	840	AO_FBX|5.9e-08|232-279
1802	At_F0498	AT3G60040.3	840	F-box|0.0012|235-270
1803	At_F0498	AT3G60040.3	840	LRR_2|0.0005|400-426
1804	At_F0498	AT3G60040.3	840	PPR_2|3e-14|723-771
1805	At_F0498	AT3G60040.3	840	PPR_1|1.5e-05|789-822
1806	At_F0499	AT5G03020.1	348	AO_FBX|7.6e-06|13-56
1807	At_F0499	AT5G03020.1	348	F-box|0.00078|16-56
1808	At_F0499	AT5G03020.1	348	Kelch_1|3e-10|110-152
1809	At_F0499	AT5G03020.1	348	Kelch_1|1.3e-14|154-197
1810	At_F0500	AT1G23390.1	395	AO_FBX|1e-05|19-51
1811	At_F0500	AT1G23390.1	395	F-box-like|4.2e-05|23-51
1812	At_F0500	AT1G23390.1	395	DUF1668|0.21|46-236
1813	At_F0500	AT1G23390.1	395	Chromo|0.26|344-358
1814	At_F0501	AT1G12190.1	376	Sin_N|0.16|2-60
1815	At_F0501	AT1G12190.1	376	F-box|9.9e-05|6-45
1816	At_F0501	AT1G12190.1	376	AO_FBX|9.9e-07|7-48
1817	At_F0501	AT1G12190.1	376	FBA_1|1.2e-37|203-359
1818	At_F0502	AT2G40920.1	437	AO_FBX|3.4e-08|52-95
1819	At_F0502	AT2G40920.1	437	F-box|0.00022|59-90
1820	At_F0502	AT2G40920.1	437	UvrD_C_2|0.36|90-108
1821	At_F0502	AT2G40920.1	437	FBA_3|7.2e-32|263-391
1822	At_F0503	AT1G60410.1	407	AO_FBX|5.1e-10|9-55
1823	At_F0503	AT1G60410.1	407	F-box|0.0034|11-47
1824	At_F0503	AT1G60410.1	407	DUF3557|0.15|18-145
1825	At_F0503	AT1G60410.1	407	LRR_2|0.0018|162-187
1826	At_F0503	AT1G60410.1	407	FBD|4.8e-09|361-401
1827	At_F0504	AT1G71320.1	393	AO_FBX|4.7e-07|14-55
1828	At_F0504	AT1G71320.1	393	F-box|0.0014|15-53
1829	At_F0504	AT1G71320.1	393	FBA_1|5.3e-05|249-342
1830	At_F0505	AT4G08980.2	318	AO_FBX|2.5e-08|4-55
1831	At_F0505	AT4G08980.2	318	F-box-like|4.1e-06|17-56
1832	At_F0505	AT4G08980.2	318	LRR_6|0.017|130-152
1833	At_F0506	AT3G58930.1	483	AO_FBX|1.1e-08|2-48
1834	At_F0506	AT3G58930.1	483	F-box|6.9e-05|4-41
1835	At_F0506	AT3G58930.1	483	LRR_2|0.088|167-191
1836	At_F0506	AT3G58930.1	483	FBD|2.9e-05|401-433
1837	At_F0507	AT5G38590.2	411	AO_FBX|9.8e-09|2-44
1838	At_F0507	AT5G38590.2	411	F-box|0.00078|3-38
1839	At_F0507	AT5G38590.2	411	LRR_2|2.9e-06|150-175
1840	At_F0507	AT5G38590.2	411	FBD|7.5e-18|338-383
1841	At_F0508	AT1G21410.1	361	AO_FBX|3.4e-08|27-74
1842	At_F0508	AT1G21410.1	361	F-box|6.6e-07|28-62
1843	At_F0508	AT1G21410.1	361	LRR_4|0.15|66-98
1844	At_F0508	AT1G21410.1	361	LRR_4|0.002|118-154
1845	At_F0508	AT1G21410.1	361	LRR_6|0.00069|194-218
1846	At_F0508	AT1G21410.1	361	LRR_6|0.12|221-244
1847	At_F0509	AT1G74510.2	452	F-box|0.00022|97-138
1848	At_F0509	AT1G74510.2	452	AO_FBX|0.05|99-140
1849	At_F0509	AT1G74510.2	452	Kelch_1|0.44|187-222
1850	At_F0509	AT1G74510.2	452	Kelch_1|5.7e-11|225-271
1851	At_F0509	AT1G74510.2	452	Kelch_1|9.6e-08|273-319
1852	At_F0510	AT1G55000.1	222	AO_FBX|3.3e-07|7-38
1853	At_F0510	AT1G55000.1	222	F-box-like|8.5e-06|9-37
1854	At_F0510	AT1G55000.1	222	Telethonin|0.094|35-127
1855	At_F0510	AT1G55000.1	222	LysM|4.3e-06|78-119
1856	At_F0511	AT3G23420.1	286	AO_FBX|7.3e-07|3-38
1857	At_F0511	AT3G23420.1	286	F-box|5.8e-05|3-29
1858	At_F0511	AT3G23420.1	286	Carm_PH|0.2|40-76
1859	At_F0511	AT3G23420.1	286	Peptidase_C101|0.31|165-228
1860	At_F0511	AT3G23420.1	286	FBA_1|3.3e-24|193-280
1861	At_F0512	AT5G38570.1	380	AO_FBX|1.4e-09|2-47
1862	At_F0512	AT5G38570.1	380	F-box|0.015|3-38
1863	At_F0512	AT5G38570.1	380	FBD|1.7e-15|298-343
1864	At_F0513	AT1G32140.1	592	AO_FBX|5.1e-07|3-45
1865	At_F0513	AT1G32140.1	592	F-box|4.2e-05|4-41
1866	At_F0513	AT1G32140.1	592	FBA_1|2.2e-55|195-371
1867	At_F0513	AT1G32140.1	592	FBA_1|2.3e-44|395-559
1868	At_F0514	AT1G12710.2	334	AO_FBX|0.0077|27-70
1869	At_F0514	AT1G12710.2	334	F-box|0.0043|30-60
1870	At_F0514	AT1G12710.2	334	PP2|1.1e-06|122-159
1871	At_F0514	AT1G12710.2	334	PP2|3.9e-26|192-323
1872	At_F0515	AT3G44326.1	364	AO_FBX|8.8e-06|27-67
1873	At_F0515	AT3G44326.1	364	F-box|1.1e-05|29-66
1874	At_F0516	AT1G77000.1	361	AO_FBX|2.1e-07|26-64
1875	At_F0516	AT1G77000.1	361	F-box|2.8e-05|28-62
1876	At_F0516	AT1G77000.1	361	LRR_4|0.00089|118-155
1877	At_F0516	AT1G77000.1	361	LRR_6|0.00019|194-218
1878	At_F0516	AT1G77000.1	361	LRR_6|0.13|221-244
1879	At_F0517	AT3G03730.1	394	AO_FBX|3.3e-06|16-50
1880	At_F0517	AT3G03730.1	394	F-box|0.00037|18-50
1881	At_F0517	AT3G03730.1	394	DUF295|2.2e-07|305-359
1882	At_F0518	AT1G26510.1	398	AO_FBX|6.5e-06|25-68
1883	At_F0518	AT1G26510.1	398	FBA_3|1e-23|231-357
1884	At_F0519	AT2G16365.3	779	AO_FBX|5e-06|469-506
1885	At_F0519	AT2G16365.3	779	F-box|1.8e-05|470-505
1886	At_F0520	AT1G16250.2	384	AO_FBX|1.3e-05|7-48
1887	At_F0520	AT1G16250.2	384	F-box|0.00011|9-46
1888	At_F0520	AT1G16250.2	384	Kelch_1|6.9e-09|99-152
1889	At_F0520	AT1G16250.2	384	Kelch_1|3.8e-11|154-201
1890	At_F0520	AT1G16250.2	384	Kelch_1|0.15|309-324
1891	At_F0521	AT4G35733.1	359	AO_FBX|3.5e-08|5-54
1892	At_F0521	AT4G35733.1	359	F-box|0.00049|7-49
1893	At_F0521	AT4G35733.1	359	DUF295|3.5e-10|287-331
1894	At_F0522	AT3G62230.1	462	AO_FBX|1.3e-06|7-51
1895	At_F0522	AT3G62230.1	462	F-box|6e-05|10-48
1896	At_F0522	AT3G62230.1	462	FBD|0.00052|386-423
1897	At_F0523	AT4G05010.1	165	AO_FBX|0.00043|60-98
1898	At_F0523	AT4G05010.1	165	F-box|0.00042|67-98
1899	At_F0524	AT4G02733.1	302	F-box-like|6.4e-06|96-139
1900	At_F0524	AT4G02733.1	302	AO_FBX|0.00026|96-133
1901	At_F0525	AT3G58910.1	215	AO_FBX|4.5e-07|2-33
1902	At_F0525	AT3G58910.1	215	F-box-like|0.0003|5-29
1903	At_F0525	AT3G58910.1	215	LRR_2|0.00011|82-106
1904	At_F0526	AT4G22280.1	416	AO_FBX|1.5e-09|2-48
1905	At_F0526	AT4G22280.1	416	F-box|0.00024|4-38
1906	At_F0526	AT4G22280.1	416	Pardaxin|0.39|135-153
1907	At_F0526	AT4G22280.1	416	LRR_2|3.9e-07|148-175
1908	At_F0526	AT4G22280.1	416	AbiEi_3|0.093|205-248
1909	At_F0527	AT1G70360.1	175	DUF5482|0.065|76-118
1910	At_F0527	AT1G70360.1	175	AO_FBX|0.00013|136-173
1911	At_F0527	AT1G70360.1	175	F-box|6.9e-06|138-172
1912	At_F0528	AT3G59240.1	505	AO_FBX|3.5e-08|6-57
1913	At_F0528	AT3G59240.1	505	F-box|0.00026|9-43
1914	At_F0528	AT3G59240.1	505	LRR_2|3.6e-07|163-188
1915	At_F0528	AT3G59240.1	505	FBD|0.0069|389-425
1916	At_F0529	AT4G15475.1	611	AO_FBX|3.3e-08|4-51
1917	At_F0529	AT4G15475.1	611	F-box_5|3.1e-06|12-48
1918	At_F0529	AT4G15475.1	611	LRR_6|0.0099|164-185
1919	At_F0529	AT4G15475.1	611	LRR_6|0.058|190-212
1920	At_F0529	AT4G15475.1	611	LRR_6|0.85|423-445
1921	At_F0529	AT4G15475.1	611	LRR_6|0.09|448-471
1922	At_F0529	AT4G15475.1	611	LRR_6|0.0031|475-497
1923	At_F0529	AT4G15475.1	611	LRR_6|0.19|526-546
1924	At_F0530	AT5G25300.1	478	DUF2597|0.11|252-349
1925	At_F0530	AT5G25300.1	478	AO_FBX|4.3e-05|409-442
1926	At_F0530	AT5G25300.1	478	F-box|2.2e-05|413-442
1927	At_F0531	AT1G63090.1	290	AO_FBX|0.035|25-60
1928	At_F0531	AT1G63090.1	290	F-box|0.0093|28-56
1929	At_F0531	AT1G63090.1	290	PP2|3.1e-39|121-279
1930	At_F0532	AT1G67160.1	451	AO_FBX|4.9e-06|20-50
1931	At_F0532	AT1G67160.1	451	F-box|6.7e-05|20-50
1932	At_F0532	AT1G67160.1	451	DUF295|4.8e-08|301-355
1933	At_F0533	AT1G67623.1	297	AO_FBX|8.2e-08|23-72
1934	At_F0533	AT1G67623.1	297	F-box|1.3e-05|23-65
1935	At_F0533	AT1G67623.1	297	DUF4027|0.24|133-145
1936	At_F0534	AT5G63520.1	530	AO_FBX|3.3e-07|33-69
1937	At_F0534	AT5G63520.1	530	F-box|0.00016|33-76
1938	At_F0534	AT5G63520.1	530	FIST_C|0.0051|407-496
1939	At_F0535	AT3G18720.1	381	AO_FBX|3.3e-08|51-88
1940	At_F0535	AT3G18720.1	381	F-box|0.00026|52-80
1941	At_F0535	AT3G18720.1	381	WD40_3|0.46|135-177
1942	At_F0536	AT4G05620.1	133	F-box|0.0089|21-64
1943	At_F0536	AT4G05620.1	133	AO_FBX|2.9e-05|22-65
1944	At_F0537	AT5G39470.1	171	F-box|0.0047|96-137
1945	At_F0538	AT3G48880.3	310	AO_FBX|4e-06|11-59
1946	At_F0538	AT3G48880.3	310	F-box-like|2.4e-09|19-59
1947	At_F0538	AT3G48880.3	310	LRR_8|0.05|198-236
1948	At_F0539	AT4G22165.1	364	AO_FBX|4.5e-06|8-46
1949	At_F0539	AT4G22165.1	364	F-box|0.00017|9-39
1950	At_F0539	AT4G22165.1	364	DUF295|1.9e-07|279-332
1951	At_F0540	AT1G20360.1	303	AO_FBX|0.00085|2-40
1952	At_F0540	AT1G20360.1	303	F-box|0.018|3-42
1953	At_F0541	AT5G39250.1	253	AO_FBX|2.3e-06|4-44
1954	At_F0541	AT5G39250.1	253	F-box-like|5.5e-09|5-43
1955	At_F0542	AT2G18915.2	612	PAS_9|1.3e-15|44-153
1956	At_F0542	AT2G18915.2	612	AO_FBX|7.9e-06|200-244
1957	At_F0542	AT2G18915.2	612	F-box-like|7.2e-06|206-244
1958	At_F0542	AT2G18915.2	612	Kelch_4|1.2e-11|294-344
1959	At_F0542	AT2G18915.2	612	Kelch_3|1.6e-08|356-405
1960	At_F0542	AT2G18915.2	612	Kelch_3|0.0001|410-459
1961	At_F0542	AT2G18915.2	612	Kelch_3|0.081|462-510
1962	At_F0542	AT2G18915.2	612	Kelch_2|2.3e-05|516-561
1963	At_F0542	AT2G18915.2	612	Kelch_4|0.22|570-605
1964	At_F0543	AT3G22940.1	413	AO_FBX|5.2e-06|3-36
1965	At_F0543	AT3G22940.1	413	F-box|0.00055|3-33
1966	At_F0543	AT3G22940.1	413	FBA_1|8.1e-50|200-362
1967	At_F0544	AT3G53000.1	301	AO_FBX|0.035|21-65
1968	At_F0544	AT3G53000.1	301	F-box|0.012|23-64
1969	At_F0544	AT3G53000.1	301	PP2|1e-40|115-284
1970	At_F0545	AT5G35995.2	456	AO_FBX|5.2e-09|4-43
1971	At_F0545	AT5G35995.2	456	F-box|0.00048|7-42
1972	At_F0545	AT5G35995.2	456	LRR_2|0.02|154-178
1973	At_F0546	AT5G62970.1	450	AO_FBX|1.9e-06|10-44
1974	At_F0546	AT5G62970.1	450	F-box|0.0043|10-41
1975	At_F0546	AT5G62970.1	450	LRR_2|5.5e-08|177-201
1976	At_F0546	AT5G62970.1	450	FBD|4.8e-15|371-416
1977	At_F0547	AT3G62430.1	438	AO_FBX|5.4e-05|2-39
1978	At_F0547	AT3G62430.1	438	F-box|0.004|3-41
1979	At_F0547	AT3G62430.1	438	LRR_2|3.8e-09|152-181
1980	At_F0547	AT3G62430.1	438	FBD|0.0096|370-394
1981	At_F0548	AT1G25280.1	446	AO_FBX|4.8e-09|56-101
1982	At_F0548	AT1G25280.1	446	F-box|1e-10|58-111
1983	At_F0548	AT1G25280.1	446	Tub|1.7e-98|122-440
1984	At_F0549	AT4G12810.1	383	AO_FBX|7e-06|25-55
1985	At_F0549	AT4G12810.1	383	F-box|5.2e-05|30-59
1986	At_F0549	AT4G12810.1	383	YcgR_2|0.71|195-233
1987	At_F0549	AT4G12810.1	383	DUF295|0.00019|289-339
1988	At_F0550	AT5G56410.1	504	AO_FBX|2.6e-07|10-45
1989	At_F0550	AT5G56410.1	504	F-box|0.013|10-41
1990	At_F0550	AT5G56410.1	504	LRR_2|3.8e-09|171-195
1991	At_F0550	AT5G56410.1	504	FBD|3.2e-13|367-410
1992	At_F0550	AT5G56410.1	504	AO_FBX|0.00025|432-468
1993	At_F0551	AT1G69090.1	402	AO_FBX|1.8e-06|28-59
1994	At_F0551	AT1G69090.1	402	F-box|5e-05|28-60
1995	At_F0551	AT1G69090.1	402	DUF295|4.2e-09|318-370
1996	At_F0552	AT3G14710.1	443	AO_FBX|2e-08|25-70
1997	At_F0552	AT3G14710.1	443	F-box|0.0011|27-65
1998	At_F0552	AT3G14710.1	443	FBD|1.2e-05|372-410
1999	At_F0553	AT4G03030.1	443	AO_FBX|1.2e-05|34-87
[truncated: 455 more rows]
