# Supplementary material for: A Machine Learning Approach to Prioritizing Functionally Active F-box Members in Arabidopsis thaliana
Source: Front Plant Sci. 2021 May 28;12:639253. doi: 10.3389/fpls.2021.639253 (PMC8192846; doi:10.3389/fpls.2021.639253)
Supplement: Supplementary file 4 [file Data_Sheet_3.CSV]

	agi	group	Publications	EST	cDNA	Intron	Total_TDNA	TDNA_100upstream	TDNA_First_half_intron	TDNA_First_half_exon	TDNA_Last_half_intron	TDNA_Last_half_exon	kaks	ks	neutral	cdms_rate	fbxd_evalue	fbxd_start_site	fbxd_end_site	length	Kelch	FBA	LRR	FBD	fbx_exp_mean	fbx_exp_median	fbx_exp_max	fbx_exp_coefficient_variance
At_F0589	AT2G47900	2	13	55	5	4	10	0	1	9	0	0	0.0829	0.4918	0	0.245098039	9.80E-08	49	99	408	0	0	0	0	36.2535579	37.1	373.7	0.379492905
At_F0505	AT4G08980	1	10	127	6	1	6	0	2	1	0	3	0.2208	0.5015	0	0.314465409	4.10E-06	17	56	318	0	0	1	0	39.61008571	39.8	332.5	0.384037223
At_F0626	AT3G26810	1	43	99	3	2	2	1	0	0	0	1	0.0651	0.5043	0	0.520833333	9.50E-05	5	37	576	0	0	1	0	33.20440502	34	326	0.388107176
At_F0416	AT2G25490	1	27	218	5	1	5	0	1	0	0	4	0.8936	0.044	1	0.476947536	1.50E-07	63	103	629	0	0	3	0	52.67533885	51.6	411.9	0.402330289
At_F0628	AT1G12820	1	31	76	3	2	4	0	0	0	1	3	0.09	0.389	0	0.519031142	6.70E-05	5	36	578	0	0	1	0	34.81276161	36.8	492.3	0.407164555
At_F0662	AT5G49980	1	9	399	5	2	9	2	1	2	1	3	0.1293	0.4206	0	0.322580645	8.00E-04	56	85	620	0	0	0	0	42.04622284	44.5	475.7	0.409753878
At_F0474	AT5G57360	1	82	55	7	2	15	0	0	7	1	7	0.1134	0.509	0	1.116427432	9.40E-08	199	246	627	6	0	0	0	32.87338051	33.5	202.4	0.42152143
At_F0029	AT4G39240	3	3	62	5	0	5	1	0	4	0	0	0.55	0.2709	0	0.79787234	4.50E-08	30	78	376	3	0	0	0	29.50691648	30.4	505.8	0.423395899
At_F0569	AT4G02440	2	15	70	5	0	5	1	0	2	0	2	0.204	0.5161	0	0	5.60E-08	4	46	337	0	0	0	0	32.90863564	31.7	242.9	0.431899398
At_F0418	AT5G21040	2	8	72	2	0	16	4	0	1	0	11	0.2183	0.4766	0	0.740740741	1.00E-05	66	116	540	0	0	0	0	26.02625573	26.8	394.7	0.43272624
At_F0466	AT1G30090	3	4	49	3	0	11	0	0	7	0	4	0.1162	0.773	0	1.002506266	2.00E-08	52	97	399	4	0	0	0	23.24554515	23.8	217.2	0.435923582
At_F0705	AT2G39940	1	266	34	3	2	13	0	3	5	0	5	0.1502	0.6224	0	0.337268128	0.031	18	47	593	0	0	0	0	27.97593183	29	509.6	0.436323852
At_F0616	AT1G30200	3	1	36	7	0	13	6	0	4	0	3	0.1271	0.845	0	0	5.40E-08	21	73	380	0	0	0	0	35.05193343	35.4	523.2	0.438044079
At_F0318	AT4G33210	2	5	25	1	16	22	1	5	7	2	7	0.2552	0.4236	0	0.403632694	2.50E-06	198	237	991	0	0	4	0	29.01231812	30.5	201.5	0.440979637
At_F0485	AT1G76900	3	11	59	6	3	6	0	0	1	0	5	0.1226	0.6081	0	0.438596491	4.10E-09	55	101	456	0	0	0	0	28.12803967	28.1	441.2	0.445332959
At_F0586	AT3G62980	1	189	164	4	2	11	1	6	1	2	1	0.1429	0.4928	0	0.504201681	3.50E-05	10	42	595	0	0	1	0	49.49164341	51.7	614.8	0.445494822
At_F0575	AT5G60570	3	2	24	2	0	6	1	0	0	0	5	0.1095	0.5807	0	0.507614213	0.0043	53	86	394	2	0	0	0	39.15910903	39.5	602.9	0.450168183
At_F0429	AT2G17020	3	4	34	5	3	5	1	0	1	0	3	0.2563	0.5234	0	0	4.90E-05	20	63	657	0	0	0	0	19.4824995	20.4	336.4	0.455806397
At_F0641	AT3G26000	1	5	45	4	1	5	0	0	5	0	0	0.3651	0.5351	0	0	0.00015	211	242	454	0	0	0	0	29.24937712	28.6	374.4	0.461160695
At_F0153	AT1G22040	3	5	26	3	0	3	1	0	2	0	0	0.17	0.6015	0	1.050420168	4.30E-09	40	85	476	4	0	0	0	16.49924258	16.45	281.3	0.467526148
At_F0338	AT3G60350	2	10	39	0	8	9	0	0	6	0	3	0.1941	0.2762	0	0.861141012	4.00E-06	40	86	929	0	0	0	0	18.51259219	19.9	215	0.469292529
At_F0362	AT3G54480	3	4	60	7	4	20	4	2	3	6	5	0.1867	0.4823	0	0	2.70E-08	42	80	275	0	0	0	0	38.8286476	39.3	784.4	0.470355648
At_F0421	AT3G06380	2	7	41	7	4	8	0	1	4	0	3	0.2088	0.417	0	0.262467192	4.00E-10	32	80	381	0	0	0	0	36.09081622	35.3	335.5	0.477783859
At_F0158	AT3G18980	1	2	44	8	0	32	2	0	26	0	4	0.7534	0.2965	1	0.721153846	4.60E-12	2	49	416	0	1	0	0	25.38446781	25.6	249.3	0.480259403
At_F0553	AT4G03030	3	2	0	0	0	1	0	0	1	0	0	0.1776	0.6554	0	0.677200903	1.20E-05	34	87	443	3	0	0	0	38.47425752	36.3	499.5	0.491966741
At_F0313	AT1G27340	1	12	65	4	1	15	0	2	3	0	10	0.2113	0.4375	0	0	2.00E-07	117	158	468	0	0	0	0	32.66603548	34.2	960.6	0.492677644
At_F0283	AT1G23780	3	6	59	4	0	4	1	0	3	0	0	0.3351	0.3249	0	0	7.20E-06	320	367	476	0	0	0	0	29.99314331	30.7	288.7	0.492983711
At_F0221	AT5G42360	2	3	23	3	0	8	0	0	6	0	2	0.1459	0.1366	0	0.531914894	7.00E-08	135	171	564	2	0	0	0	13.97791011	14.1	236.9	0.49711316
At_F0581	AT4G02740	3	3	37	1	11	10	0	0	4	2	4	0.5569	0.2703	0	0	1.30E-05	134	177	517	0	0	0	0	22.11022025	22.7	433	0.497542066
At_F0136	AT2G43260	3	3	18	4	1	3	3	0	0	0	0	0.6334	0.1318	1	0.230414747	3.10E-11	23	68	434	0	1	0	0	13.32469603	13.7	101.2	0.497668767
At_F0510	AT1G55000	3	3	62	5	1	0	0	0	0	0	0	0.2495	0.4162	0	0.900900901	8.50E-06	9	37	222	0	0	0	0	41.42124277	40.6	581.5	0.499845089
At_F0620	AT5G18680	3	4	48	5	4	7	0	2	3	1	1	0.1532	0.4486	0	0.256410256	2.00E-08	39	83	390	0	0	0	0	35.23921666	35.2	816.6	0.502375563
At_F0529	AT4G15475	2	5	40	4	7	11	2	3	6	0	0	0.1741	0.5092	0	1.145662848	3.30E-08	4	51	611	0	0	6	0	21.40882998	22	334.5	0.503667621
At_F0548	AT1G25280	3	8	0	0	3	5	0	0	3	1	1	0.1492	0.4504	0	0.224215247	4.80E-09	56	101	446	0	0	0	0	33.47830377	33.6	1415.4	0.508292299
At_F0556	AT1G55590	3	4	45	6	3	10	1	0	5	0	4	0.1151	0.1237	0	0.164473684	0.00035	10	48	608	0	0	1	0	18.39950169	18.5	407.5	0.511710162
At_F0194	AT3G06240	3	3	29	5	0	4	1	0	0	0	3	0.5282	0.2078	0	0.23364486	9.60E-11	35	78	428	0	1	0	0	15.88859378	15.6	380.6	0.513034289
At_F0304	AT5G67250	2	9	49	5	0	7	0	0	6	0	1	0.2217	0.3579	0	0.189393939	7.70E-08	45	82	528	0	0	1	0	29.3080576	28.8	596.2	0.513258977
At_F0623	AT2G17030	3	4	6	3	1	13	0	0	5	2	6	0.308	0.3744	0	0.245098039	2.10E-08	3	49	408	0	0	0	0	13.36534283	13.3	178.3	0.515385031
At_F0225	AT3G50080	2	8	12	2	0	13	2	0	7	0	4	0.25	0.4392	0	0.382409178	6.50E-10	38	74	523	0	0	2	0	16.95460933	17.1	215.8	0.516757636
At_F0190	AT5G15710	3	2	14	2	0	2	0	0	2	0	0	0.1141	0.4265	0	0.445434298	3.30E-07	104	145	449	1	0	0	0	9.996586606	10	237.8	0.520839124
At_F0538	AT3G48880	1	1	3	0	2	12	0	0	0	0	12	0.1733	0.5184	0	0.322580645	4.00E-06	11	59	310	0	0	1	0	28.04692545	28	945.2	0.522820119
At_F0591	AT5G46170	3	4	25	3	0	7	4	0	3	0	0	0.1125	0.6912	0	0	4.10E-06	28	62	396	0	0	0	0	23.53407415	23.8	559.3	0.523547295
At_F0086	AT3G16740	2	4	47	3	0	8	1	0	2	0	5	0.502	0.2603	0	0.255102041	4.00E-10	3	49	392	0	1	0	0	18.64984553	18.6	264.9	0.524119403
At_F0409	AT3G12350	3	2	68	9	1	4	1	0	0	0	3	0.2354	0.6155	0	0	9.50E-06	9	53	423	0	0	0	0	25.05519235	24.9	826.1	0.525827249
At_F0001	AT1G21760	2	8	104	6	9	16	1	5	1	8	1	0.1242	0.5423	0	0	8.40E-14	61	107	329	0	0	0	0	31.46454555	31.5	856.5	0.528517171
At_F0653	AT1G53320	3	11	90	6	3	13	1	7	4	0	1	0.1044	0.623	0	0.263157895	1.90E-08	41	91	380	0	0	0	0	48.32710783	46.5	1548.2	0.532125055
At_F0647	AT3G07550	3	3	22	4	0	4	0	0	4	0	0	0.235	0.5164	0	0.757575758	5.40E-07	14	62	396	0	0	3	0	12.47692346	12.3	286.2	0.532975538
At_F0700	AT5G15440	2	2	40	2	1	0	0	0	0	0	0	0.0969	0.5141	0	0	0.00013	16	65	294	0	0	0	0	25.13304265	25.5	648.5	0.536313862
At_F0451	AT2G44900	2	10	7	0	10	17	0	0	9	3	5	0.1636	0.3017	0	0.859291085	4.90E-05	47	93	931	0	0	0	0	15.39147897	15.9	372.9	0.536778485
At_F0427	AT2G29910	3	2	23	8	1	1	1	0	0	0	0	0.6219	0.3531	0	0.265251989	5.60E-05	30	64	377	0	0	1	0	13.26519334	13.4	147.1	0.537774949
At_F0684	AT2G18280	2	16	254	5	3	2	0	0	0	0	2	0.2089	0.5032	0	0.253164557	5.20E-08	45	91	395	0	0	0	0	63.23684473	60.1	510.3	0.538273531
At_F0443	AT1G47056	2	5	7	0	0	10	1	0	9	0	0	0.1702	0.7055	0	0.385356455	6.80E-07	38	70	519	0	0	2	0	16.77418278	16.3	270.8	0.539116391
At_F0027	AT4G39560	3	3	22	3	0	7	5	0	0	0	2	0.5367	0.2317	0	0.74906367	2.40E-10	25	72	267	2	0	0	0	11.97225434	11.8	296	0.539365313
At_F0205	AT3G06570	3	4	17	2	0	10	2	0	4	0	4	0.9433	0.1874	1	0.511508951	1.00E-10	23	70	391	2	0	0	0	15.41191449	15	153.8	0.542930564
At_F0563	AT3G54650	1	15	29	3	9	11	0	1	1	4	5	0.2495	0.5256	0	0.336700337	1.10E-05	142	166	594	0	0	2	0	24.66039466	24.65	307.7	0.547755488
At_F0220	AT5G42350	1	3	16	3	0	10	0	0	6	0	4	0.1399	0.1284	0	0.531914894	7.00E-08	135	171	564	2	0	0	0	12.80572553	12.7	294.9	0.549706143
At_F0544	AT3G53000	3	5	16	1	2	10	2	0	4	3	1	0.1	0.6568	0	0.332225914	0.035	21	65	301	0	0	0	0	17.90218258	16.9	324.7	0.557989729
At_F0665	AT5G01720	1	8	43	4	7	29	1	10	15	0	3	0.3122	0.2611	0	0.45045045	0.38	19	48	666	0	0	3	0	21.92841339	20.9	183	0.560577299
At_F0460	AT3G54460	3	6	22	4	7	23	3	2	14	2	2	0.3317	0.4288	0	0.290065265	3.60E-07	281	321	1379	0	0	0	0	17.5460285	17.3	86.6	0.561039199
At_F0664	AT1G06110	3	4	48	6	4	3	0	0	2	0	1	0.2715	0.4692	0	0.457665904	0.0045	10	48	437	0	0	0	0	31.62212976	31.1	443.3	0.562938677
At_F0496	AT1G64840	3	2	8	2	0	7	0	0	3	0	4	0.4154	0.3422	0	0.519480519	9.00E-05	3	39	385	0	0	0	0	15.36187463	15.3	244.2	0.565434347
At_F0687	AT1G67340	3	7	55	9	2	16	2	2	6	0	6	0.1759	0.6689	0	0.526315789	3.30E-05	42	94	380	0	0	0	0	24.51092785	23.8	326.8	0.572095675
At_F0102	AT5G49610	3	3	29	3	0	6	0	0	4	0	2	0.1867	0.531	0	0	1.00E-10	10	49	360	0	0	0	0	9.9225882	10	213.7	0.57236941
At_F0357	AT1G51550	3	3	27	7	1	21	5	0	11	0	5	0.245	0.5806	0	1.252609603	3.50E-07	18	66	479	6	0	0	0	12.52948973	11.7	182.7	0.573404601
At_F0557	AT3G63220	3	2	32	4	0	12	2	0	2	0	8	0.1412	0.7355	0	0.849858357	0.0029	13	52	353	3	0	0	0	14.27974885	13.5	173.3	0.57428581
At_F0438	AT1G06630	3	3	44	3	4	16	0	1	8	4	3	0.6508	0.3386	0	0.209205021	8.10E-05	16	49	478	0	0	1	0	20.62599661	20.5	830.6	0.575386502
At_F0710	AT2G01620	3	3	45	3	2	21	1	0	11	2	7	0.376	0.5113	0	0	3.20E-05	17	59	293	0	0	0	0	31.32877716	31.5	353.8	0.575498328
At_F0310	AT5G22730	3	1	20	0	2	6	0	0	1	0	5	0.5495	0.2334	0	0.428265525	4.50E-10	28	72	467	0	0	1	1	11.93849412	11.9	371	0.579395268
At_F0520	AT1G16250	3	1	13	3	2	3	1	0	2	0	0	0.1802	0.6096	0	0.78125	1.30E-05	7	48	384	3	0	0	0	12.43985449	12	327.5	0.585079337
At_F0602	AT1G67190	3	1	7	2	0	3	0	0	0	0	3	0.0989	0.4963	0	0.238095238	8.00E-07	2	39	420	0	0	1	0	14.24795196	14.2	226.4	0.586254275
At_F0676	AT2G42620	1	80	17	1	0	18	2	0	8	0	8	0.2239	0.5381	0	0.144092219	0.00018	4	47	694	0	0	0	0	26.41260714	24.9	842.6	0.587293441
At_F0542	AT2G18915	1	29	51	4	1	16	0	11	5	0	0	0.1466	0.517	0	1.14379085	7.90E-06	200	244	612	6	0	0	0	19.21571656	18.4	313	0.590242583
At_F0469	AT1G70590	3	5	19	2	3	13	2	0	1	8	2	0.2232	0.5632	0	1.136363636	4.60E-06	58	101	352	0	0	0	0	22.52784533	21.2	391.4	0.59735738
At_F0058	AT5G22700	3	3	14	1	2	15	0	0	4	0	11	0.6237	0.4286	0	0.421052632	5.80E-08	44	80	475	0	0	1	1	17.63070062	17.9	166.5	0.603186092
At_F0326	AT1G49360	3	2	15	6	4	2	0	0	0	0	2	0.5577	0.4272	0	0.414937759	4.30E-06	111	152	482	0	0	0	0	14.71258222	14.2	268.7	0.604300389
At_F0364	AT1G13570	3	3	18	3	2	3	1	0	0	0	2	0.2451	0.5177	0	0.479616307	1.80E-05	8	40	417	0	0	1	1	16.37408312	15.6	202	0.609929384
At_F0534	AT5G63520	3	2	16	2	9	18	2	2	8	3	3	0.4288	0.4428	0	0.188679245	3.30E-07	33	69	530	0	0	0	0	11.50891469	11.9	265.9	0.610100171
At_F0187	AT3G58900	3	3	11	3	0	4	0	0	3	0	1	0.5362	0.4274	0	0.429184549	5.10E-12	2	49	466	0	0	1	1	12.01247259	11.8	453.8	0.612670095
At_F0152	AT5G48990	3	2	14	2	0	5	4	0	0	0	1	0.8127	0.147	1	0.536193029	2.80E-08	18	60	373	2	0	0	0	9.412168627	9.1	112.8	0.615105808
At_F0234	AT4G24210	1	14	55	5	0	1	0	0	0	0	1	0.1566	0.3102	0	0.657894737	9.70E-07	32	76	152	0	0	0	0	27.0033237	25.4	1095.1	0.615896294
At_F0695	AT3G20270	2	4	23	4	9	13	0	1	1	3	8	0.4019	0.2658	0	0.553250346	0.68	25	59	723	0	0	0	0	8.355650787	8.3	49.5	0.618851659
At_F0475	AT2G24250	3	2	9	3	0	0	0	0	0	0	0	0.6593	0.1862	1	0.266666667	8.20E-09	13	59	375	0	0	0	0	5.223056608	5.1	64.8	0.626407756
At_F0495	AT4G18380	3	1	46	4	0	8	0	0	8	0	0	0.1411	0.3733	0	0	1.00E-07	22	70	381	0	0	0	0	19.5575593	19.1	508.4	0.626691499
At_F0541	AT5G39250	3	3	18	2	0	2	2	0	0	0	0	0.1401	0.7394	0	0	5.50E-09	5	43	253	0	0	0	0	9.639550528	9.3	143.5	0.627588671
At_F0081	AT2G04230	3	2	37	5	3	4	2	0	2	0	0	0.5666	0.1923	0	0.445434298	2.70E-14	8	59	449	0	0	1	1	16.0795296	16.2	306.2	0.635784717
At_F0323	AT5G56180	2	6	17	5	11	17	0	5	2	6	4	0.2724	0.3941	0	0.211864407	4.70E-07	44	83	472	0	0	0	0	22.69547538	22.4	984.7	0.635960374
At_F0502	AT2G40920	3	1	42	6	1	10	1	1	1	0	7	0.5779	0.1646	0	0.457665904	3.40E-08	52	95	437	0	1	0	0	16.12315627	16.9	69.7	0.637436681
At_F0125	AT3G18910	1	3	10	3	0	6	4	0	2	0	0	0.8371	0.1261	1	0.514138817	6.40E-10	7	44	389	0	1	0	0	11.52856289	10.7	297.4	0.639920877
At_F0545	AT5G35995	4	0	13	3	2	7	0	0	7	0	0	0.4491	0.4083	0	0.219298246	5.20E-09	4	43	456	0	0	1	0	14.0816773	14.6	727.9	0.641722681
At_F0558	AT4G10925	3	2	29	4	2	6	1	2	1	1	1	0.1817	0.4725	0	0.431034483	0.21	35	82	232	0	0	0	0	19.03814531	17.6	264.1	0.643100178
At_F0365	AT2G32560	3	4	44	6	4	9	0	0	8	0	1	0.2475	0.1553	0	0	1.50E-05	60	105	372	0	0	0	0	30.90168926	29.9	434.1	0.643125749
At_F0334	AT5G03100	3	1	2	3	1	13	2	0	5	3	3	0.6111	0.3839	0	0.324675325	2.00E-11	9	50	308	0	0	1	0	7.249337253	6.9	89.2	0.644801097
At_F0604	AT5G07670	3	1	12	3	1	7	0	0	3	0	4	0.3959	0.3528	0	0	0.0036	65	95	477	0	0	0	0	16.13345127	16.2	856.5	0.648321369
At_F0657	AT5G51370	4	0	3	3	1	7	1	0	6	0	0	0.2691	0.2514	0	0.223713647	0.0033	34	61	447	0	0	1	0	8.099596372	7.6	200.6	0.658045322
At_F0182	AT5G26960	3	2	16	2	0	21	4	0	10	0	7	0.1368	0.9426	0	1.207729469	7.30E-08	43	85	414	3	0	0	0	18.85874028	17.5	462.7	0.659368936
At_F0052	AT5G02910	3	2	6	3	2	10	2	0	2	2	4	0.3562	0.4443	0	0.435729847	3.40E-16	10	58	459	0	0	1	0	10.18584313	10	251.6	0.66262252
At_F0388	AT2G26030	3	2	21	6	2	1	0	0	0	0	1	0.3757	0.4152	0	0.446428571	1.10E-07	3	45	448	0	0	1	1	13.02268786	12.9	664.1	0.663238168
At_F0320	AT3G59000	3	2	5	2	2	1	0	0	1	0	0	0.4955	0.3367	0	0.406504065	5.30E-06	6	38	492	0	0	1	1	7.024352203	6.9	119.3	0.66406124
At_F0445	AT1G55270	1	4	42	2	1	7	1	2	2	0	2	0.0613	0.7903	0	0.459770115	3.30E-09	78	123	435	2	0	0	0	18.50337851	20.5	829.3	0.665291459
At_F0065	AT5G56420	3	1	7	4	2	4	0	0	3	0	1	0.3633	0.4523	0	0.472813239	2.20E-11	5	49	423	0	0	1	1	9.92126769	9.7	412.5	0.66947989
At_F0440	AT4G10400	3	1	14	4	2	6	1	0	5	0	0	0.8477	0.2219	1	0.731707317	6.10E-10	2	39	410	0	0	1	1	8.361371337	8.1	69.3	0.669960787
At_F0276	AT2G02360	2	6	23	2	2	13	5	1	3	0	4	0.4865	0.1633	0	0.366300366	7.60E-06	13	57	273	0	0	0	0	25.49610325	23.4	289.5	0.674273843
At_F0509	AT1G74510	3	1	19	3	0	7	0	0	2	0	5	0.2261	0.6129	0	0.663716814	0.05	99	140	452	3	0	0	0	23.2157066	22.9	815.7	0.67592048
At_F0442	AT5G25350	1	22	101	2	1	6	0	2	1	0	3	0.227	0.6399	0	0.480769231	8.20E-10	53	92	624	0	0	3	0	52.46894559	46.7	1989.6	0.680841765
At_F0519	AT2G16365	2	7	87	5	3	35	0	5	6	15	9	1.2106	0.0808	1	0	5.00E-06	469	506	779	0	0	0	0	40.53374028	39	874.1	0.684162561
At_F0678	AT2G02870	3	6	105	4	0	0	0	0	0	0	0	0.126	0.4377	0	0.641025641	0.11	113	163	468	3	0	0	0	24.94875922	24.1	616.8	0.684710967
At_F0230	AT3G24760	3	2	18	0	0	11	1	0	3	0	7	0.2566	0.5314	0	0.260416667	8.20E-08	12	52	384	1	0	0	0	13.74362667	13.3	212.9	0.685832347
At_F0214	AT4G05460	2	8	57	2	1	3	0	2	1	0	0	0.3188	0.4489	0	0.330033003	5.20E-10	19	64	303	0	0	1	0	19.26753538	18	1014.8	0.698353459
At_F0531	AT1G63090	3	13	37	6	2	9	1	0	5	0	3	0.2259	0.3296	0	0.344827586	0.035	25	60	290	0	0	0	0	32.28311242	28.1	368.4	0.703724489
At_F0590	AT5G03970	3	4	21	2	0	4	1	0	2	0	1	0.2793	0.6009	0	0	0.0015	25	63	419	0	0	0	0	14.95571058	13.6	370.9	0.704564813
At_F0109	AT3G17710	3	3	11	2	0	17	3	0	0	0	14	0.5783	0.1941	0	0.54200542	5.30E-09	6	46	369	0	1	0	0	8.58554415	7.9	336.5	0.709050421
At_F0634	AT1G31350	3	8	25	3	0	7	4	0	2	0	1	0.2719	0.584	0	1.157407407	0.15	91	107	432	3	0	0	0	18.63986944	16.1	224	0.715912207
At_F0446	AT1G57790	3	3	10	3	0	6	0	0	3	0	3	0.4156	0.5968	0	0.566572238	7.10E-09	11	51	353	0	0	0	0	9.028772175	8.8	252.2	0.71778583
At_F0115	AT1G76920	3	7	66	8	0	12	1	0	5	0	6	0.0881	0.7697	0	0.533333333	3.00E-08	6	45	375	2	0	0	0	30.95122583	29.1	1786.1	0.718698554
At_F0486	AT5G18770	3	1	12	3	3	7	1	1	4	0	1	0.5774	0.233	0	0.414937759	5.40E-09	24	66	482	0	0	1	1	8.880142515	8	149.1	0.724578051
At_F0391	AT4G27050	3	3	55	5	2	10	0	0	6	0	4	0.4542	0.4793	0	0.220264317	5.20E-06	5	40	454	0	0	1	0	19.34659657	17	227.4	0.726636855
At_F0016	AT3G61590	2	12	26	4	0	16	0	0	7	0	9	0.1266	0.6419	0	0.223214286	3.50E-10	77	120	448	1	0	0	0	10.8758521	10.2	168	0.729083606
At_F0302	AT4G07400	2	6	3	0	0	11	0	0	7	0	4	0.2344	0.627	0	0.18018018	4.90E-11	71	107	555	0	0	1	0	6.365631852	5.9	170.5	0.730628679
At_F0033	AT4G19870	3	3	20	5	0	10	5	0	2	0	3	0.6605	0.1358	0	0.498753117	9.90E-09	28	70	401	2	0	0	0	11.51312039	10.4	353.8	0.73070148
At_F0609	AT4G00755	3	2	49	6	4	1	0	0	0	0	1	0.4166	0.4376	0	0	3.90E-06	13	50	378	0	0	0	0	22.57881702	23.2	1187.4	0.736891858
At_F0278	AT3G59150	3	3	15	4	2	14	2	0	6	0	6	0.5406	0.3221	0	0	7.90E-11	9	60	476	0	0	0	0	10.14836057	9.5	239.5	0.738836268
At_F0437	AT3G61350	3	4	15	3	1	5	0	1	0	0	4	0.3145	0.5614	0	0.835654596	3.90E-06	22	60	359	3	0	0	0	9.051285629	8.9	359.7	0.740410977
At_F0631	AT3G19470	3	1	7	2	0	9	2	0	4	0	3	0.6761	0.1225	0	0.261096606	6.40E-05	3	45	383	0	1	0	0	6.051061391	5.5	119.2	0.742982017
At_F0477	AT2G21950	3	6	60	5	0	7	1	0	0	0	6	0.3354	0.515	0	0.536193029	3.40E-05	21	63	373	2	0	0	0	30.46087801	30.1	2545.7	0.751749372
At_F0514	AT1G12710	3	5	17	4	2	14	0	2	10	1	1	0.1854	0.3173	0	0.598802395	0.0077	27	70	334	0	0	0	0	18.21906518	15.6	509.5	0.757495177
At_F0527	AT1G70360	4	0	2	0	1	3	0	0	2	0	1	0.4399	0.3827	0	0.571428571	6.90E-06	138	172	175	0	0	0	0	8.930506279	8.6	448	0.75780168
At_F0422	AT5G56380	3	2	6	1	2	7	1	0	2	0	4	0.4798	0.7601	0	0.454545455	5.10E-08	2	49	440	0	0	1	1	12.2032938	11.6	247.1	0.762384705
At_F0426	AT1G13780	3	2	11	3	3	19	6	0	2	2	9	0.5705	0.1851	0	0.437636761	7.70E-05	11	48	457	0	0	1	1	8.552880207	8.2	266	0.767564203
At_F0211	AT5G45360	2	4	83	6	7	6	1	1	1	1	2	0.2458	0.6378	0	0.315457413	2.70E-08	73	119	317	0	0	0	0	40.80207794	40.2	3664.5	0.770803715
At_F0669	AT4G24390	1	11	63	3	2	7	1	0	4	0	2	0.1871	0.3072	0	0.320512821	0.0041	56	85	624	0	0	0	0	14.83852402	14.7	406.7	0.773550928
At_F0337	AT1G16930	4	0	3	0	2	7	0	0	0	0	7	0.4011	0.4378	0	0.444444444	7.20E-11	14	61	450	0	0	1	1	8.493870839	7.4	108	0.774405951
At_F0068	AT5G43190	3	8	30	4	0	8	0	0	4	0	4	0.3069	0.5262	0	0.247524752	9.10E-11	48	87	404	1	0	0	0	25.08171716	21.8	503.4	0.775755896
At_F0123	AT3G57580	3	3	6	4	0	6	3	0	1	0	2	0.7016	0.1278	0	0.244498778	6.90E-08	9	50	409	0	1	0	0	5.2388529	4.9	261.1	0.778454263
At_F0279	AT3G59210	3	1	12	2	2	3	0	0	2	0	1	0.5227	0.4143	0	0.618556701	4.10E-05	9	42	485	0	0	1	0	18.01262208	17.1	699.3	0.779122965
At_F0407	AT3G58940	3	1	8	0	4	7	0	1	2	0	4	0.5658	0.3464	0	0.484652666	7.80E-11	2	49	619	0	0	1	1	5.724312338	5.4	103.6	0.782410694
At_F0350	AT3G03040	3	3	4	0	2	9	0	0	9	0	0	0.6172	0.2903	0	0.422832981	5.10E-09	2	49	473	0	0	1	1	19.09748854	19.1	1293.5	0.784914404
At_F0155	AT2G44630	3	3	4	2	0	16	0	0	4	0	12	0.5079	0.53	0	0.536193029	9.60E-09	21	69	373	2	0	0	0	3.117540363	2.8	42.5	0.791323713
At_F0403	AT1G78730	3	2	8	2	3	9	0	4	2	0	3	0.6034	0.2278	0	0.475059382	7.40E-09	23	63	421	0	0	1	1	5.907310146	5.8	199.8	0.791585259
At_F0584	AT1G78280	3	4	114	1	15	11	0	4	4	3	0	0.242	0.4934	0	0.211864407	0.0034	16	61	944	0	0	0	0	20.93771178	18.9	545.6	0.796915777
At_F0273	AT3G57590	3	3	6	1	0	18	7	0	5	0	6	0.4727	0.232	0	0.24691358	9.90E-08	5	44	405	0	1	0	0	10.27156667	9.4	732.4	0.809370259
At_F0108	AT5G52880	3	1	15	6	5	6	0	5	1	0	0	0.3724	0.5223	0	0.37037037	2.00E-09	112	156	270	0	0	0	0	18.98219055	19.6	1742.3	0.816343052
At_F0132	AT4G39550	3	3	15	2	0	16	1	0	2	0	13	0.4284	0.3105	0	0.763358779	8.60E-07	25	68	393	2	0	0	0	7.921616504	6.6	176	0.821961641
At_F0508	AT1G21410	1	9	27	4	3	6	0	0	0	1	5	0.1503	0.2706	0	1.108033241	6.60E-07	28	62	361	0	0	4	0	21.5548236	18.4	580.1	0.830833627
At_F0649	AT5G06550	3	4	10	4	1	5	2	0	2	0	1	0.1808	0.4679	0	0.198807157	0.061	83	126	503	0	0	0	0	14.42458142	12.3	660.6	0.836971458
At_F0347	AT1G47340	3	4	23	3	1	4	1	2	1	0	0	0.5119	0.2219	0	0.652173913	2.20E-06	36	69	460	0	1	0	0	9.175199322	7.8	229.4	0.840452694
At_F0011	AT5G42460	3	1	12	3	0	49	1	0	46	0	2	0.53	0.1061	0	0.257069409	3.80E-11	4	48	389	0	1	0	0	8.066309548	7.2	332.9	0.849045855
At_F0559	AT4G21510	3	2	12	2	2	10	6	0	2	1	1	0.3731	0.8551	0	0.442477876	0.044	126	158	226	0	0	0	0	8.271825792	6.9	246.2	0.861399846
At_F0344	AT3G52680	4	0	24	3	3	7	1	0	2	0	4	0.5663	0.2747	0	0.437636761	4.60E-07	22	59	457	0	0	1	1	5.615601953	5.4	126.7	0.86279322
At_F0555	AT5G67140	3	3	17	4	4	5	0	1	4	0	0	0.1363	0.6495	0	0	8.00E-07	7	43	229	0	0	0	0	14.29797688	11.6	259.5	0.866275713
At_F0435	AT5G18780	3	3	3	1	2	8	0	0	5	0	3	0.5717	0.2523	0	0.452488688	5.40E-12	10	54	442	0	0	1	1	10.06673311	7.9	147.7	0.866785013
At_F0570	AT4G03190	1	21	61	5	2	9	0	0	3	0	6	0.2031	0.6051	0	0.511945392	0.00023	6	34	586	0	0	0	0	25.97533386	23.9	637.6	0.87316641
At_F0507	AT5G38590	3	2	14	3	2	8	0	0	6	1	1	0.6682	0.3603	0	0.486618005	9.80E-09	2	44	411	0	0	1	1	9.285324895	8.95	584.2	0.873306259
At_F0316	AT1G51370	3	1	9	3	2	23	0	0	21	0	2	0.9676	0.1484	1	0.458715596	9.40E-07	20	58	436	0	0	1	1	6.204305362	5.7	330.6	0.877989496
At_F0240	AT3G58820	3	1	4	0	4	8	0	1	5	1	1	0.4503	0.1772	0	0.241545894	4.00E-11	3	45	414	0	0	0	1	5.410688659	4.8	128.5	0.884119002
At_F0506	AT3G58930	3	2	13	2	2	10	2	0	5	1	2	0.5109	0.3118	0	0.414078675	6.90E-05	4	41	483	0	0	1	1	7.636241778	6.7	283.6	0.885049169
At_F0030	AT4G39570	3	3	27	6	0	8	2	0	2	0	4	0.5033	0.2065	0	0.757575758	5.70E-11	29	77	396	2	0	0	0	12.80278055	11.7	770.8	0.889518048
At_F0232	AT4G25710	3	3	20	2	0	16	1	0	13	0	2	1.1841	0.1535	1	0.511508951	3.90E-06	28	68	391	2	0	0	0	17.83844927	15	875.8	0.891694593
At_F0360	AT2G02230	3	7	15	3	2	13	2	0	10	0	1	0.297	0.5503	0	0.296735905	8.50E-06	32	74	337	0	0	0	0	18.36798385	15.6	397.9	0.89614547
At_F0286	AT2G41170	3	2	10	4	4	12	0	0	8	1	3	0.3644	0.468	0	0	7.70E-07	57	102	405	0	0	0	0	13.70463923	11.6	151.3	0.902364875
At_F0588	AT4G29420	3	1	5	4	1	5	0	0	4	0	1	0.3131	0.6439	0	0	1.20E-07	1	41	447	0	0	0	0	10.28602751	9.8	741.3	0.907611841
At_F0162	AT4G39600	3	1	1	0	0	5	1	0	3	0	1	0.8234	0.1991	1	0.527704485	9.90E-09	26	70	379	2	0	0	0	4.138025713	3.5	131.6	0.913844465
At_F0611	AT4G02760	3	1	12	1	11	16	0	1	0	9	6	0.6024	0.3288	0	0	0.0012	121	161	552	0	0	0	0	7.841713175	6.2	278.4	0.915496295
At_F0490	AT4G09920	4	0	3	0	1	9	0	0	7	0	2	0.6702	0.2722	0	0.630914826	9.00E-09	2	40	317	0	0	1	0	2.472852302	2	39.5	0.938321481
At_F0500	AT1G23390	1	10	168	9	0	16	4	0	10	0	2	0.3169	0.7025	0	0.506329114	4.20E-05	23	51	395	0	0	0	0	52.61885091	45.1	4220.7	0.940044681
At_F0650	AT1G26930	3	6	33	3	0	7	0	0	3	0	4	0.1822	0.6712	0	1.184834123	0.57	83	111	422	5	0	0	0	16.64348216	12.8	376.2	0.946603022
At_F0596	AT1G25211	3	1	63	0	0	15	3	0	8	0	4	0.6311	0.0974	0	0.230414747	2.40E-06	23	64	434	0	1	0	0	3.732295196	3.4	176.1	0.947698253
At_F0119	AT3G26922	4	0	4	0	1	3	0	2	0	0	1	0.6102	0.359	0	0.325732899	5.20E-14	13	60	307	0	0	1	0	4.259128962	3.5	89.1	0.95450635
At_F0627	AT5G52120	3	5	15	3	2	12	0	4	2	4	2	0.241	0.5567	0	0.342465753	0.045	23	62	292	0	0	0	0	9.453717361	7.5	166	0.962803257
At_F0564	AT1G80440	1	13	222	7	0	17	0	0	10	0	7	0.2543	0.4185	0	0.845070423	5.90E-05	4	44	355	3	0	0	0	45.7494718	36.9	2102.4	0.967883467
At_F0406	AT3G03030	3	1	8	2	2	11	0	0	2	1	8	0.5088	0.3269	0	0.421052632	6.80E-09	3	49	475	0	0	1	1	7.047737692	5.6	236.9	0.973014985
At_F0301	AT5G65850	3	2	0	3	0	27	10	0	8	0	9	0.5326	0.3417	0	0.254452926	7.70E-09	35	76	393	0	1	0	0	3.885912896	3.2	117.5	0.975866119
At_F0254	AT5G07610	3	2	5	0	0	5	0	0	2	0	3	0.2281	0.0878	0	0.475059382	5.20E-08	35	70	421	0	1	0	0	10.02524915	9.1	349.3	0.981027466
At_F0260	AT1G19070	3	2	8	2	0	2	0	0	1	0	1	0.283	0.3237	0	0	2.60E-07	4	37	84	0	0	0	0	6.857275264	6.1	324.9	0.986277767
At_F0024	AT4G38940	3	4	34	5	0	4	1	0	1	0	2	0.4751	0.3843	0	1.078167116	4.60E-08	21	64	371	2	0	0	0	13.8780297	11.2	726.7	0.997169171
At_F0431	AT2G43445	4	0	22	2	1	9	2	0	0	0	7	0.4456	0.1303	0	0.246305419	2.20E-06	16	55	406	0	1	0	0	4.486426151	3.6	75.3	0.99745879
At_F0270	AT2G26860	3	2	45	3	2	3	0	0	3	0	0	0.435	0.1973	0	0.492610837	4.00E-11	2	43	406	0	0	1	1	11.60468906	10.7	985.5	1.000782294
At_F0377	AT5G27750	3	4	16	3	2	12	0	0	4	3	5	0.5639	0.1957	0	0.434782609	6.60E-10	4	49	460	0	0	1	1	8.858286825	7.6	119.3	1.008152142
At_F0601	AT5G44490	4	0	1	0	3	24	0	0	10	7	7	0.7804	0.3409	1	0.414937759	7.90E-07	16	58	482	0	0	1	1	4.456771975	3.4	141	1.008332604
At_F0064	AT3G23880	3	7	61	2	0	11	4	0	1	0	6	0.3766	0.6535	0	0.547945205	3.40E-09	9	47	365	0	1	0	0	13.99539565	10.2	183.4	1.010567854
At_F0146	AT4G19865	3	1	6	0	0	5	2	0	0	0	3	0.4733	0.0774	0	0.76142132	3.60E-07	28	72	394	2	0	0	0	5.906981264	5	244.5	1.011497205
At_F0467	AT3G59940	1	12	200	7	0	7	1	0	6	0	0	0.2116	0.6545	0	0.715990453	1.90E-05	14	59	419	3	0	0	0	55.95294	46.95	4271.9	1.014703699
At_F0468	AT3G61060	3	22	153	8	2	9	3	0	3	0	3	0.1575	0.5912	0	0.342465753	4.80E-05	24	67	292	0	0	0	0	34.90319414	25.6	557.5	1.016155556
At_F0306	AT3G56470	3	2	3	0	1	13	2	0	4	0	7	0.4812	0.5035	0	0	8.30E-07	28	68	368	0	0	0	0	4.686092286	4	412.8	1.020689731
At_F0116	AT2G44700	3	3	35	1	0	21	3	0	8	0	10	0.5286	0.5719	0	0.27100271	8.40E-08	25	73	369	1	0	0	0	3.186839745	2.7	210.8	1.023948811
At_F0492	AT1G27420	3	1	0	0	2	0	0	0	0	0	0	0.4126	0.5755	0	0.864553314	1.20E-07	9	50	347	3	0	0	0	6.828876819	5.7	260.1	1.027891812
At_F0328	AT4G14096	3	1	9	2	2	10	2	0	0	2	6	0.5598	0.1981	0	0.426439232	5.10E-11	6	51	469	0	0	2	0	8.759906319	8.4	643	1.034709988
At_F0395	AT2G42730	3	1	7	1	2	5	0	0	3	1	1	0.4482	0.6559	0	0.436681223	5.50E-06	7	40	458	0	0	1	0	4.158117401	3.3	159.7	1.067842252
At_F0704	AT1G56610	4	0	23	1	2	5	3	0	1	1	0	0.348	0.4732	0	0.186567164	0.24	75	101	536	0	0	1	0	10.08378513	9.7	1234.5	1.070336629
At_F0002	AT3G17280	3	1	1	0	0	12	5	0	3	0	4	0.7442	0.2625	1	0.258397933	9.40E-12	2	46	387	0	1	0	0	2.889151884	2.1	90.7	1.070601062
At_F0172	AT1G11270	3	3	13	2	0	8	1	0	5	0	2	0.5437	0.2474	0	0.958466454	6.40E-07	34	70	313	1	1	0	0	6.374033287	5.7	510.8	1.075331248
At_F0359	AT1G49990	4	0	52	1	0	14	0	0	7	0	7	0.6916	0.1935	0	0.232018561	6.20E-09	13	48	431	0	0	0	0	4.632280247	3.8	383	1.076488285
At_F0498	AT3G60040	3	2	5	1	8	26	1	4	11	0	10	0.4463	0.3293	0	0.595238095	5.90E-08	232	279	840	0	0	1	0	3.591862667	3.2	115.2	1.088834049
At_F0516	AT1G77000	1	15	46	7	3	3	0	0	1	1	1	0.1551	0.4181	0	0.831024931	2.80E-05	28	62	361	0	0	3	0	18.14849512	14.8	934.8	1.092706017
At_F0666	AT5G51380	3	1	7	3	1	13	5	0	4	2	2	0.2675	0.2676	0	0.208333333	0.0027	69	97	480	0	0	1	0	7.771855691	6.2	329.4	1.099936053
At_F0681	AT2G27310	3	2	17	1	0	4	1	0	2	0	1	0.2716	0.7114	0	0	0.25	10	57	338	0	0	0	0	28.97967411	20.45	597.7	1.100334376
At_F0346	AT3G51530	3	3	25	3	3	8	3	1	2	0	2	0.5646	0.2739	0	0.438596491	4.00E-11	28	68	456	0	0	1	1	10.95077237	10.3	1044.4	1.100796865
At_F0709	AT4G35930	3	2	6	3	3	9	0	0	8	0	1	0.1882	0.7084	0	0	0.054	155	193	323	0	0	0	0	11.75483357	10.7	1137.2	1.114710863
At_F0264	AT3G52030	3	7	9	0	8	30	8	0	7	1	14	0.2775	0.5061	0	0.659340659	6.30E-08	21	68	455	0	0	0	0	23.21173012	25.1	3274.8	1.121007373
At_F0615	AT1G10780	3	3	4	3	2	7	0	0	7	0	0	0.1899	0.5202	0	0.235294118	8.50E-08	8	42	425	0	0	0	0	8.368591788	6.2	183.4	1.123791839
At_F0091	AT3G23260	3	2	1	4	0	15	0	0	10	0	5	0.5835	0.3537	0	0.275482094	8.70E-11	2	47	363	0	1	0	0	3.884138928	3.2	373.7	1.129223402
At_F0039	AT3G07870	2	3	32	3	0	7	2	0	4	0	1	0.2828	0.5383	0	0.23923445	6.10E-11	26	63	418	0	1	0	0	20.76531294	19.5	2829.9	1.158871297
At_F0114	AT5G56370	3	2	4	3	2	2	0	0	2	0	0	0.5638	0.4332	0	0.473933649	7.50E-13	2	43	422	0	0	1	1	4.079355192	3	145.3	1.163728115
At_F0223	AT3G58980	3	1	5	2	3	24	0	2	9	1	12	0.6057	0.3908	0	0.504201681	6.30E-07	3	38	595	0	0	2	1	3.692834363	2.9	82.5	1.183999347
At_F0585	AT1G68050	1	57	32	4	1	7	2	0	0	0	5	0.1059	0.5602	0	0.967741935	6.80E-06	211	253	620	5	0	0	0	20.28555412	11	314.2	1.191868576
At_F0134	AT2G18780	3	1	37	2	0	8	2	0	4	0	2	0.4163	0.3313	0	0.269541779	2.20E-07	5	52	371	0	1	0	0	4.439655172	3.1	214.3	1.221631136
At_F0159	AT1G53790	3	1	9	0	3	14	2	0	0	0	12	0.5025	0.4384	0	0.432900433	8.10E-09	82	122	462	0	1	0	0	5.64300877	3.6	165.2	1.22905081
At_F0613	AT1G80570	3	3	15	5	1	7	2	2	2	0	1	0.129	0.701	0	0.623700624	2.90E-05	12	57	481	0	0	2	0	8.495739486	5.8	752.2	1.249703803
At_F0269	AT1G80110	1	9	9	3	2	11	2	2	4	1	2	0.3778	0.4535	0	0.387596899	9.20E-08	2	45	258	0	0	0	0	9.520510265	6.8	716.3	1.267773893
At_F0656	AT1G15670	1	7	127	7	0	19	0	0	7	0	12	0.2735	0.3966	0	0.833333333	0.016	4	46	360	3	0	0	0	35.34014351	27	2911.2	1.281520036
At_F0183	AT5G49000	3	4	10	2	0	19	0	0	10	0	9	0.1783	0.1372	0	0.536193029	1.60E-06	23	65	373	2	0	0	0	8.771975284	7.9	869.6	1.285275534
At_F0482	AT1G67480	3	4	31	2	1	3	0	0	2	0	1	0.1516	0.8692	0	0.795755968	3.60E-05	39	84	377	3	0	0	0	53.56836257	53.5	9110.5	1.322248061
At_F0479	AT5G38565	3	1	2	0	4	30	4	1	15	1	9	0.718	0.3631	0	0.285714286	4.50E-10	3	44	350	0	0	0	1	2.261889575	1.4	94.2	1.334057984
At_F0297	AT5G48170	1	11	3	2	0	4	1	0	0	0	3	0.3997	0.4802	0	0	1.80E-10	33	73	158	0	0	0	0	3.575493323	2.5	150	1.34306614
At_F0179	AT5G56810	3	1	3	0	2	16	2	0	11	0	3	0.6595	0.3024	0	0.688073394	9.40E-07	16	54	436	0	0	1	1	1.870799282	1.2	48.4	1.346417789
At_F0370	AT5G44980	3	2	4	2	2	15	1	0	7	1	6	0.7485	0.296	1	0.458715596	1.90E-09	4	46	436	0	0	1	1	2.042630058	1.2	82.8	1.378296449
At_F0236	AT1G78750	3	1	2	0	2	23	2	0	14	0	7	0.5636	0.1209	0	0.435729847	2.00E-07	19	56	459	0	0	1	1	1.563239984	0.9	24	1.387897209
At_F0667	AT2G36090	3	2	18	0	0	11	3	0	2	0	6	0.3335	0.5652	0	0.943396226	5.20E-05	14	63	318	0	0	0	0	11.78917182	6.4	334.3	1.442140238
At_F0686	AT3G27290	3	2	6	3	1	10	4	0	4	0	2	0.3469	0.8964	0	0.261096606	0.17	128	169	383	0	0	1	0	2.453293801	1.9	136.9	1.449419808
At_F0441	AT4G14905	4	0	11	4	0	5	0	0	4	0	1	0.7693	0.1916	1	0.536193029	1.70E-07	28	71	373	2	0	0	0	14.80646303	14.2	1939.3	1.463721971
At_F0583	AT1G78100	2	5	105	5	0	62	5	0	50	0	7	0.2584	0.4329	0	0	4.80E-08	2	48	335	0	0	0	0	39.17505481	34.1	3160.3	1.491179218
At_F0562	AT4G12382	4	0	30	2	0	2	0	1	0	1	0	0.2558	0.6182	0	0	1.50E-06	7	44	139	0	0	0	0	1.94872932	1.3	126.4	1.492994232
At_F0619	AT4G30640	3	2	9	0	1	5	3	0	0	0	2	0.3139	0.5248	0	0.993377483	0.0018	26	59	302	0	0	2	0	2.87403827	1.3	88.9	1.562791596
At_F0526	AT4G22280	3	2	9	3	2	3	1	0	1	0	1	0.7539	0.1633	1	0.721153846	1.50E-09	2	48	416	0	0	1	0	4.21336456	3	720.3	1.603911735
At_F0207	AT4G33160	3	4	10	4	0	5	0	0	3	0	2	0.2963	0.0894	0	0	4.30E-08	126	167	519	0	0	0	0	7.654748854	5.9	1434.1	1.606691009
At_F0361	AT2G43440	3	2	21	2	1	12	1	0	3	0	8	0.1646	0.0846	0	0.248756219	7.70E-08	15	53	402	0	1	0	0	1.693661551	0.8	84.3	1.649963829
At_F0227	AT4G39580	3	1	3	0	0	5	0	0	2	0	3	0.4085	0.3383	0	0.531914894	3.20E-08	18	67	376	2	0	0	0	5.812452661	3.2	705.4	1.679269927
At_F0352	AT3G59250	3	1	3	0	3	4	0	0	2	1	1	0.8244	0.2848	1	0.234741784	5.30E-11	6	53	426	0	0	1	0	2.460853099	0.4	116.3	1.706849124
At_F0499	AT5G03020	4	0	10	2	0	10	0	0	4	0	6	0.5546	0.1363	0	0.574712644	7.60E-06	13	56	348	2	0	0	0	1.963489137	1.3	150.1	1.744325173
At_F0048	AT2G07140	3	2	17	0	2	18	1	0	13	4	0	1.0622	0.0693	1	0.225733634	2.60E-11	1	46	443	0	1	0	0	1.401285629	0.7	46.4	1.746728594
At_F0568	AT3G55900	4	0	0	2	0	3	3	0	0	0	0	0.4238	1.5228	0	0.925925926	4.70E-07	9	55	108	0	0	0	0	2.997089894	1.3	139.2	1.760142496
At_F0632	AT2G17036	3	2	34	2	1	2	0	0	0	0	2	0.5577	0.236	0	0.24691358	5.30E-08	3	48	405	0	0	0	0	5.195634842	3.6	913.6	1.772304691
At_F0013	AT2G17830	3	2	33	4	0	9	1	0	4	0	4	0.849	0.0944	1	0.253164557	7.60E-10	4	48	395	0	1	0	0	5.449950169	4.4	759.8	1.856238975
At_F0218	AT4G14103	3	1	3	1	2	14	0	0	4	1	9	0.5437	0.2085	0	0.45045045	9.00E-07	10	43	444	0	0	2	0	3.329225633	1.8	390.1	1.857285748
At_F0547	AT3G62430	3	1	1	0	2	12	1	0	4	3	4	0.6849	0.2387	0	0.456621005	5.40E-05	2	39	438	0	0	1	1	1.139724935	0.6	72.7	1.863533539
At_F0178	AT3G44120	4	0	11	2	0	9	2	0	5	0	2	1.5132	0.0325	1	0.25974026	9.00E-09	1	43	385	0	1	0	0	1.692864262	0.8	90.1	1.87926223
At_F0209	AT1G09650	3	4	4	0	0	18	0	0	13	0	5	0.4235	0.2597	0	0.522193211	6.30E-07	12	47	383	1	1	0	0	1.295375723	0.7	152.1	1.897890111
At_F0680	AT4G22390	3	3	15	0	1	16	0	0	7	0	9	0.3934	0.0616	0	0.248138958	7.40E-06	3	46	403	0	1	0	0	3.0162647	1.1	91.6	1.906033989
At_F0402	AT2G24540	3	5	31	3	0	9	0	0	3	2	4	0.3219	0.4	0	0.536193029	1.50E-06	25	69	373	2	0	0	0	8.0539117	2.3	800.4	1.915455515
At_F0515	AT3G44326	2	1	41	3	0	6	0	0	3	0	3	0.3129	0.7362	0	0	8.80E-06	27	67	364	0	0	0	0	5.169558501	0.7	135	1.984618246
At_F0161	AT2G02240	3	2	7	0	2	16	0	1	9	0	6	0.3902	0.2706	0	0.31152648	6.30E-10	58	106	321	0	0	0	0	1.444688061	0.7	126.3	1.992526606
At_F0679	AT3G27150	2	4	9	0	0	14	2	0	4	0	8	0.2429	0.7894	0	0.709219858	0.17	77	112	423	2	0	0	0	5.662985848	1	352.2	1.998868745
At_F0578	AT1G22220	2	4	9	3	0	6	1	0	3	0	2	0.2712	0.3535	0	0	6.30E-07	2	50	315	0	0	0	0	5.698221048	2.1	696.2	2.045464011
At_F0372	AT1G52650	3	1	2	3	2	8	0	0	8	0	0	0.548	0.2366	0	0.429184549	3.80E-10	2	44	466	0	0	1	1	1.090467411	0.5	40	2.054123873
At_F0689	AT1G74875	4	0	1	0	1	19	0	12	0	0	7	0.5793	0.4508	0	0	0.019	32	60	244	0	0	0	0	0.931612517	0.5	64.9	2.073317106
At_F0311	AT3G59200	3	1	6	2	2	2	0	0	2	0	0	0.3968	0.3839	0	0.19193858	4.80E-12	5	54	521	0	0	1	0	2.397134742	1.2	340.5	2.121713305
At_F0336	AT5G60610	3	1	5	1	2	8	0	0	7	0	1	0.6627	0.3149	0	0.514138817	7.80E-12	2	47	389	0	0	1	1	2.630212278	1	190.8	2.125802578
At_F0009	AT3G16210	3	1	0	0	0	18	0	0	9	0	9	0.6755	0.4519	0	0.27700831	7.50E-10	5	41	361	0	1	0	0	1.065885988	0.1	62.3	2.145234299
At_F0169	AT4G05497	4	0	0	0	1	10	2	0	2	0	6	0.6409	0.2291	0	0.809716599	2.60E-10	18	66	247	0	0	1	0	0.505875025	0	27.9	2.22636972
At_F0079	AT1G77880	3	2	1	0	0	2	0	0	0	0	2	0.5914	0.2657	1	0.763358779	4.60E-07	22	62	131	0	0	0	0	3.289555511	1.4	315.1	2.28411323
At_F0642	AT4G10695	4	0	12	0	0	5	0	0	4	0	1	0.6086	0.3291	0	0	5.80E-05	2	29	235	0	0	0	0	0.662268288	0.1	55.8	2.294086016
At_F0674	AT1G61340	1	13	9	2	2	6	0	0	3	3	0	0.4367	0.4249	0	0.537634409	0.05	79	114	186	0	0	0	0	24.32000199	11.5	4587	2.309456043
At_F0284	AT1G48400	3	1	1	1	2	7	0	0	3	0	4	0.5517	0.4489	0	0.972762646	6.80E-12	9	54	514	0	0	1	0	0.53512059	0	91	2.374420029
At_F0417	AT3G59190	3	2	0	3	1	10	0	0	6	0	4	0.4039	0.2385	0	0.192307692	7.90E-06	13	48	520	0	0	1	0	0.89410006	0.2	50.9	2.422255926
At_F0420	AT5G66830	3	3	0	0	0	12	6	0	5	0	1	0.5245	0.5066	0	0.506329114	8.20E-07	19	59	395	0	0	0	0	1.397069962	0.5	127.8	2.436040653
At_F0397	AT4G12560	1	17	32	0	1	12	1	0	1	0	10	0.1947	0.4152	0	0.241545894	9.40E-05	4	40	414	0	1	0	0	40.67338549	40.8	13961.2	2.454778443
At_F0195	AT3G13680	3	2	2	0	0	10	0	0	3	0	7	0.5486	0.1967	0	0.252525253	5.60E-09	2	40	396	0	1	0	0	0.663882798	0.2	74.5	2.523028648
At_F0018	AT3G20710	3	3	0	0	0	7	1	0	5	0	1	0.7894	0.1245	1	0.550964187	8.90E-11	2	44	363	0	1	0	0	0.970041858	0	47.4	2.602945692
At_F0552	AT3G14710	4	0	1	3	2	7	0	0	4	1	2	0.548	0.5423	0	0.225733634	2.00E-08	25	70	443	0	0	0	1	0.748704405	0	119.9	2.634262063
At_F0428	AT4G11590	3	3	2	0	0	2	0	0	0	0	2	0.7979	0.2476	1	0.251256281	3.80E-05	26	66	398	0	1	0	0	1.556647399	0.5	96.8	2.637307908
At_F0699	AT1G09155	3	3	10	1	2	4	2	0	2	0	0	0.1776	0.4403	0	0.344827586	0.018	3	44	290	0	0	0	0	2.73741778	0.5	180.2	2.661041612
At_F0439	AT1G64540	3	1	0	0	2	7	0	0	2	0	5	0.4701	0.3991	0	0.224719101	8.20E-09	7	41	445	0	0	1	0	0.728722344	0	48.8	2.672052735
At_F0241	AT3G08810	3	3	1	0	0	14	2	0	9	0	3	0.6975	0.2358	0	0.290697674	2.00E-08	22	68	344	1	0	0	0	0.639092087	0.2	44.1	2.727359127
At_F0253	AT3G47030	3	3	3	2	0	11	2	0	8	0	1	0.7411	0.2526	1	0.240963855	9.30E-12	33	76	415	0	1	0	0	1.350702611	0.5	84.6	2.79945641
At_F0074	AT3G49980	3	2	0	0	0	6	1	0	3	0	2	0.6474	0.1853	0	0.260416667	5.20E-12	5	47	384	0	1	0	0	0.362916085	0	48.1	2.824176252
At_F0651	AT1G56240	3	2	8	3	2	12	0	3	3	0	6	0.146	0.1963	0	0.350877193	0.016	4	46	285	0	0	0	0	6.244957146	0.9	379.5	2.836880362
At_F0638	AT5G24040	3	1	0	0	2	4	1	0	1	0	2	0.3753	0.3667	0	0.267379679	4.00E-06	4	39	374	0	0	0	0	0.952292206	0	104.9	2.896665851
At_F0368	AT1G48060	3	1	1	1	0	5	0	0	5	0	0	0.6797	0.1927	0	0.406504065	8.30E-06	24	62	246	0	1	0	0	0.648554913	0.4	185.4	2.921203949
At_F0523	AT4G05010	3	2	5	0	2	10	0	1	4	1	4	0.2562	0.9119	0	0	0.00043	60	98	165	0	0	0	0	15.70032888	11.2	4548.9	2.948911882
At_F0072	AT3G49510	3	2	4	1	0	12	0	0	7	0	5	0.6867	0.1335	1	0.257069409	6.30E-10	3	44	389	0	1	0	0	2.61831772	2.2	760.8	2.977638827
At_F0648	AT2G02300	3	3	16	2	2	7	0	1	3	0	3	0.9042	0.11	1	0.350877193	7.40E-08	32	80	285	0	0	0	0	0.636052422	0	50.5	3.09427157
At_F0104	AT4G22170	3	2	0	0	0	34	0	0	4	0	30	0.5973	0.2562	0	0.549450549	8.00E-12	8	49	364	0	0	0	0	0.23067072	0	32	3.153989895
At_F0696	AT3G26930	3	1	2	2	2	8	0	0	2	0	6	0.8525	0.1786	1	0.659340659	4.40E-13	20	66	455	0	0	1	1	0.237273271	0	43	3.175720992
At_F0340	AT3G60710	3	2	0	0	3	21	1	0	18	0	2	0.5453	0.4538	0	0.31152648	5.20E-07	4	42	321	0	0	0	1	0.68283835	0	64.9	3.183221215
At_F0608	AT4G00893	4	0	50	3	1	25	0	5	11	0	9	0.5519	0.4066	0	0.257069409	2.70E-06	42	81	389	0	0	0	0	0.577441698	0	63	3.206532838
At_F0224	AT2G42720	3	2	19	2	2	10	4	0	4	0	2	0.4659	0.6192	0	0.225225225	9.00E-08	3	37	444	0	0	1	0	1.458296791	0.4	409	3.221938172
At_F0139	AT4G33290	3	2	3	0	0	12	0	0	2	0	10	0.6772	0.2367	0	0.232018561	1.70E-09	2	44	431	0	1	0	0	0.40084712	0	57.7	3.371897585
At_F0258	AT1G19160	3	1	0	0	0	0	0	0	0	0	0	1.1856	0.1235	1	0.284900285	2.70E-10	2	42	351	0	1	0	0	0.635240183	0.3	101.6	3.418395684
At_F0574	AT5G60060	3	3	0	0	0	12	3	0	4	0	5	0.4637	0.6663	0	0.533333333	7.30E-05	10	47	375	0	0	0	0	0.731034483	0.1	61.7	3.426144002
At_F0646	AT1G56250	1	8	3	3	2	2	0	0	0	1	1	0.1746	0.0811	0	0.35335689	0.023	4	46	283	0	0	0	0	4.044568467	0.4	312.8	3.434719872
At_F0070	AT5G48980	3	2	2	2	0	12	0	0	8	0	4	0.5818	0.1595	0	0.75	9.80E-09	34	75	400	2	0	0	0	0.724182779	0.3	102.9	3.443331345
At_F0217	AT2G02310	3	7	2	0	2	17	0	2	7	2	6	0.4826	0.4247	0	0.324675325	8.60E-08	44	88	308	0	0	0	0	1.191464022	0	82.8	3.54031181
At_F0518	AT1G26510	3	1	0	0	0	17	0	0	15	0	2	0.478	0.2761	0	0.251256281	6.50E-06	25	68	398	0	1	0	0	0.328542954	0.1	118.8	3.609858148
At_F0408	AT2G14290	3	1	27	2	0	4	0	0	0	0	4	0.6721	0.1844	1	0.282485876	2.50E-07	8	40	354	0	0	0	0	2.10210285	0.3	165.8	3.620572211
At_F0008	AT3G22700	3	3	0	1	0	20	2	0	13	0	5	0.9441	0.0444	1	0.294117647	7.90E-14	2	47	340	0	1	0	0	0.318113414	0	42.9	3.629127273
At_F0050	AT3G56780	3	1	1	0	3	26	0	0	12	6	8	0.7005	0.433	1	0.621118012	2.10E-11	6	49	483	0	0	2	1	0.43547937	0	76.8	3.840921514
At_F0192	AT4G38870	3	2	0	0	0	14	1	0	11	0	2	0.5359	0.421	0	0.234192037	2.30E-07	53	92	427	0	1	0	0	0.510464421	0.1	139.9	3.84409137
At_F0386	AT1G32375	4	0	0	0	2	12	0	0	8	0	4	0.4562	0.3874	0	0.472813239	3.30E-06	3	38	423	0	0	1	1	0.420295994	0	92.9	3.885532578
At_F0096	AT5G44220	3	1	0	0	0	3	1	0	1	0	1	0.5935	0.2074	0	0	4.80E-08	61	102	296	0	0	0	0	0.920011959	0	110.9	3.895121543
At_F0566	AT5G48550	3	2	1	1	1	11	1	1	2	3	4	0.5384	1.3654	0	0.23364486	3.80E-06	2	36	428	0	1	0	0	0.346227825	0	68.5	3.912575991
At_F0231	AT3G50710	3	1	0	0	2	1	0	0	1	0	0	0.4717	0.5013	0	0.700934579	5.50E-08	3	39	428	0	0	1	1	0.331084313	0	45.2	4.024706678
At_F0122	AT1G69630	3	2	1	2	2	18	0	0	13	0	5	0.3719	0.3043	0	0.442477876	8.70E-13	18	60	452	0	0	1	1	0.489166833	0	39.7	4.047631859
At_F0543	AT3G22940	3	1	0	0	0	5	0	0	0	0	5	0.5673	0.1432	0	0.242130751	5.20E-06	3	36	413	0	1	0	0	0.416498904	0	46.8	4.169558696
At_F0314	AT3G61340	3	4	2	0	0	33	4	0	9	0	20	0.551	0.4177	0	0.688073394	2.30E-09	47	89	436	0	1	0	0	0.603537971	0.1	89.3	4.177269046
At_F0413	AT3G59230	3	1	0	0	2	6	1	0	1	0	4	0.4596	0.4489	0	0.203252033	2.40E-05	14	46	492	0	0	1	0	0.13500598	0	31.4	4.382383044
At_F0535	AT3G18720	3	1	3	3	1	5	0	0	4	0	1	0.6196	0.3462	0	0.262467192	3.30E-08	51	88	381	0	0	0	0	0.281896552	0	30.5	4.474445039
At_F0411	AT1G23770	3	2	0	0	0	9	1	0	1	0	7	0.49	0.2522	0	0.284900285	3.50E-05	205	254	351	0	0	0	0	0.383874826	0	108.8	4.503122101
At_F0076	AT2G02250	3	8	3	0	2	21	5	2	6	1	7	0.424	0.2467	0	0.321543408	3.10E-10	44	92	311	0	0	0	0	0.703378513	0	216.7	4.560058359
At_F0449	AT3G04660	3	1	1	0	0	13	1	0	10	0	2	0.7119	0.2212	0	0.255754476	7.00E-05	21	61	391	0	1	0	0	0.409148894	0	158.7	4.562067487
At_F0080	AT5G62510	3	1	6	0	0	8	0	0	3	0	5	0.7169	0.1544	1	0.237529691	7.10E-13	43	85	421	0	1	0	0	0.224486745	0	36.5	4.655545612
At_F0571	AT5G10340	3	1	3	0	1	111	17	36	46	0	12	0.6952	0.2043	0	0.224215247	6.90E-08	60	111	446	0	1	0	0	0.603453259	0	95.7	4.678901464
At_F0457	AT1G22000	4	0	0	0	2	23	0	0	0	0	23	0.5263	0.3247	0	0.429184549	9.70E-05	31	66	466	0	0	1	1	0.095893961	0	22.2	4.726429555
At_F0129	AT3G18330	4	0	1	0	0	4	0	0	0	0	4	0.8983	0.2147	1	0.530503979	9.30E-12	3	49	377	1	1	0	0	0.375842137	0.1	87.8	4.773915222
At_F0040	AT4G29370	3	1	2	0	0	3	0	0	1	0	2	0.5805	0.3806	0	0.527704485	3.40E-11	19	69	379	2	0	0	0	0.279958142	0	53.6	4.78349946
At_F0103	AT1G13200	3	2	0	0	0	8	4	0	3	0	1	0.5228	0.3333	0	0.458715596	6.40E-11	41	85	436	1	1	0	0	0.18367052	0	39.7	4.914784463
At_F0007	AT2G27520	3	1	15	1	0	12	1	0	4	0	7	0.4082	0.0481	0	0.287356322	7.70E-13	5	47	348	0	1	0	0	0.110584014	0	45.6	5.030776451
At_F0167	AT1G70390	3	1	0	0	1	9	3	0	0	0	6	0.7096	0.1666	1	0.3003003	7.20E-07	5	47	333	0	1	0	0	0.638568866	0	74.3	5.032549611
At_F0461	AT4G23960	3	2	0	0	1	0	0	0	0	0	0	0.4892	0.4081	0	0.518134715	4.10E-06	7	47	193	0	0	0	0	0.453179191	0	142.8	5.055304344
At_F0042	AT1G15015	4	0	14	1	0	12	5	0	4	0	3	0.5129	0.3945	0	0.621118012	6.20E-10	5	44	161	0	0	0	0	0.212931034	0	70.1	5.061905076
At_F0349	AT5G14160	3	1	0	0	1	3	0	0	0	0	3	0.7141	0.3042	0	0.849858357	6.50E-11	16	53	353	0	0	0	0	0.239356189	0	68.8	5.079228575
At_F0206	AT3G16590	3	2	0	0	0	6	0	0	5	0	1	0.587	0.3154	0	0.266666667	2.50E-06	4	41	375	0	1	0	0	0.476898545	0	99.4	5.090697074
At_F0434	AT2G40910	3	1	21	2	2	8	1	2	0	0	5	0.6851	0.1872	1	0.444444444	8.80E-11	68	109	450	0	1	0	0	0.15704106	0	51.7	5.201080743
At_F0010	AT3G49520	3	1	1	0	0	15	4	0	5	0	6	0.5661	0.0773	0	0.771208226	6.50E-11	3	47	389	1	1	0	0	0.264171816	0	59.2	5.251240322
At_F0319	AT5G02930	3	1	1	0	2	5	1	0	3	0	1	0.7409	0.2355	1	0.425531915	1.80E-13	27	70	470	0	0	1	0	0.163623679	0	47.2	5.268451354
At_F0414	AT2G39490	3	1	16	3	2	8	0	0	4	0	4	0.4815	0.4644	0	0	8.10E-05	8	44	388	0	0	0	0	0.343093482	0	51	5.362608203
At_F0640	AT1G43640	3	7	12	4	3	9	2	0	0	0	7	0.1917	0.5914	0	0.23255814	3.40E-09	54	106	430	0	0	0	0	2.191533785	0	276.9	5.403957844
At_F0607	AT5G39490	4	0	0	0	0	0	0	0	0	0	0	1.3447	0.0185	1	0	0.44	13	51	567	0	0	0	0	0.112691848	0	31.7	5.468650382
At_F0363	AT5G38396	4	0	1	0	2	2	0	0	1	0	1	0.8148	0.204	1	0.431965443	2.40E-10	3	49	463	0	0	1	1	0.161809847	0	38.3	5.498518312
At_F0208	AT5G02920	3	3	0	1	0	7	3	0	3	0	1	0.6229	0.153	1	0.386100386	5.40E-13	26	71	259	0	0	1	0	0.192465617	0	31.8	5.535061159
At_F0054	AT3G17400	3	1	0	0	0	1	0	0	0	0	1	0.7373	0.2371	1	0.537634409	9.30E-09	2	47	186	0	0	0	0	0.367186566	0	72.3	5.548979369
At_F0202	AT5G39450	3	2	20	3	1	7	1	0	2	0	4	0.3623	0.324	0	0	8.20E-05	19	60	580	0	0	0	0	8.50625872	7.5	6426.8	5.555764686
At_F0330	AT3G17620	3	1	0	0	0	18	0	0	13	0	5	1.2563	0.0427	1	1.002506266	4.60E-09	2	46	399	0	1	0	0	0.091832769	0	23.7	5.61252864
At_F0668	AT5G55150	3	1	0	0	1	9	0	0	5	0	4	0.6263	0.4831	0	0.27700831	3.60E-05	13	44	361	0	0	0	0	1.349835559	0	252.3	5.646228777
At_F0612	AT5G04010	3	3	1	1	0	10	0	0	5	0	5	0.4692	0.5446	0	0	0.0044	64	91	288	0	0	0	0	1.73067072	0	169.9	5.757400754
At_F0057	AT3G17320	2	3	2	0	0	9	3	0	3	0	3	0.4702	0.3284	0	0.243902439	7.80E-10	3	48	410	0	1	0	0	0.234218657	0	93.2	5.829889857
At_F0465	AT1G78840	3	2	0	0	3	13	0	0	6	0	7	0.5951	0.2272	0	0.681818182	4.90E-05	11	45	440	0	0	2	1	0.181866653	0	109.5	5.927134035
At_F0385	AT1G20790	3	2	0	0	0	23	4	0	11	0	8	0.639	0.391	0	0.229357798	0.00028	3	41	436	1	0	0	0	0.621113215	0	65.4	5.930434539
At_F0424	AT3G23960	3	1	0	0	0	15	6	0	6	0	3	0.5861	0.4191	0	0.248138958	9.70E-07	30	67	403	0	1	0	0	0.093766195	0	28.7	5.935364277
At_F0131	AT1G30920	3	3	0	0	0	7	0	0	5	0	2	0.5663	0.439	0	0.249376559	1.50E-11	8	51	401	0	1	0	0	0.438010763	0	137.3	5.943456382
At_F0247	AT2G31470	2	4	13	3	0	12	3	0	8	0	1	0.3499	0.2044	0	0.257731959	7.60E-11	22	66	388	0	1	0	0	0.448385489	0	52.5	5.957425116
At_F0219	AT2G16450	3	2	2	2	0	17	2	0	6	0	9	0.649	0.1658	0	0.46728972	4.90E-11	9	47	428	0	1	0	0	0.611470999	0	89.5	6.049517613
At_F0315	AT4G39753	3	2	4	4	0	16	2	0	5	0	9	0.6258	0.3092	0	0.255754476	8.80E-07	33	76	391	1	0	0	0	0.304549532	0	56.7	6.067420734
At_F0630	AT2G26160	3	1	7	1	0	11	9	0	2	0	0	0.5974	0.1371	0	0.301204819	4.40E-07	4	45	332	0	0	0	0	0.099990034	0	41	6.109102853
At_F0160	AT1G70380	3	1	0	0	0	8	1	0	6	0	1	1.179	0.0596	1	0.264550265	3.40E-09	5	50	378	0	1	0	0	0.241294598	0	40.1	6.143625075
At_F0263	AT3G17570	3	1	0	0	0	7	1	0	4	0	2	0.6246	0.3013	0	0.261780105	5.90E-06	2	45	382	0	1	0	0	0.093148296	0	33	6.16124422
At_F0145	AT3G08750	3	2	0	1	0	2	0	0	1	0	1	0.6599	0.3128	0	0.540540541	4.80E-08	9	52	370	0	1	0	0	0.328134343	0	93.1	6.181633134
At_F0094	AT5G38386	3	1	0	0	4	7	0	0	1	4	2	0.6268	0.2251	0	0.247524752	6.30E-12	2	49	404	0	0	0	1	0.122533386	0	27.2	6.20844879
At_F0181	AT5G15620	3	1	0	0	2	8	2	0	6	0	0	0.6139	0.3531	0	0.453514739	6.10E-07	3	43	441	0	0	1	0	0.123021726	0	34.8	6.217125343
At_F0329	AT3G10240	3	1	0	0	0	5	1	0	4	0	0	0.7978	0.0978	1	0.512820513	5.10E-13	22	67	390	0	1	0	0	0.091449073	0	23.9	6.276792413
At_F0238	AT1G78760	3	1	0	0	2	11	0	0	6	2	3	0.5426	0.284	0	0.441501104	7.80E-11	15	57	453	0	0	1	1	1.28482659	0	245.6	6.289742452
At_F0546	AT5G62970	4	0	0	0	2	18	3	0	9	2	4	0.6505	0.1255	1	0.444444444	1.90E-06	10	44	450	0	0	1	1	0.132424756	0	50.1	6.304926068
At_F0256	AT3G51171	4	0	71	1	0	2	1	0	0	0	1	0.6213	0.2364	0	0.389105058	7.50E-08	4	42	257	0	1	0	0	0.2933825	0	120.4	6.44372539
At_F0625	AT1G65760	3	2	0	1	1	8	2	0	1	0	5	0.5431	0.3258	0	0.275482094	1.00E-08	3	43	363	0	0	0	0	0.287233406	0	91.9	6.506329021
At_F0266	AT4G22660	3	2	5	0	0	17	2	0	7	0	8	0.6838	0.1845	1	0.503778338	8.20E-09	8	49	397	0	0	0	0	0.090317919	0	34.8	6.547950972
At_F0303	AT5G44940	3	1	0	0	3	11	0	1	3	3	4	0.5908	0.3092	0	0.529100529	3.20E-06	7	43	378	0	0	1	1	0.14651186	0	65.6	6.570344232
At_F0483	AT4G00160	3	1	2	1	2	59	2	3	30	5	19	0.6516	0.3011	0	0.440528634	8.60E-11	15	62	454	0	0	1	1	0.273091489	0	82.1	6.606256682
At_F0073	AT3G16580	3	3	5	3	0	2	0	0	2	0	0	0.6742	0.1932	1	0.261096606	9.90E-09	13	49	383	0	1	0	0	0.175792306	0	52.1	6.61427925
At_F0061	AT2G38590	3	2	9	0	0	16	4	0	6	0	6	0.6342	0.1857	0	0.235294118	9.20E-10	4	48	425	0	1	0	0	0.08940602	0	43.1	6.653865585
At_F0037	AT2G22030	3	2	1	0	0	8	1	0	4	0	3	0.528	0.6185	0	1.041666667	8.30E-10	24	71	384	3	0	0	0	0.267321108	0	84.2	6.665566389
At_F0579	AT1G49610	4	0	1	0	4	10	1	0	3	3	3	0.5699	0.3145	0	0	2.60E-12	25	73	355	0	0	0	0	0.348704405	0	315.7	6.714644461
At_F0121	AT1G60570	3	4	0	0	0	11	0	0	3	0	8	1.1157	0.0494	1	0.785340314	4.10E-10	19	67	382	2	0	0	0	0.295734503	0	51.8	6.731042526
At_F0663	AT1G20795	3	1	0	0	0	19	7	0	10	0	2	0.6672	0.3315	0	0	0.0015	6	48	419	0	0	0	0	0.347857285	0	49.5	6.758034207
At_F0235	AT1G55070	3	2	0	0	0	16	2	0	4	0	10	0.8728	0.1584	1	0.253807107	1.60E-09	32	71	394	0	1	0	0	0.059328284	0	19.2	6.758468109
At_F0376	AT3G25550	4	0	6	0	2	6	0	0	0	0	6	0.5377	0.4118	0	0	5.30E-09	22	54	180	0	0	0	0	0.116469005	0	45.3	6.771719636
At_F0325	AT1G30780	3	1	2	0	4	26	0	10	8	5	3	0.5742	0.2299	0	0.414078675	7.40E-06	231	277	483	0	2	0	0	0.260554116	0	50.6	6.853225441
At_F0456	AT1G11810	3	2	11	3	0	10	0	0	2	0	8	0.821	0.1366	1	0.264550265	5.50E-05	4	35	378	0	1	0	0	0.176310544	0	39.9	6.861842226
At_F0255	AT5G22660	3	1	1	1	2	7	1	0	1	1	4	0.7911	0.2806	1	0.44345898	7.80E-11	12	55	451	0	0	1	1	0.97367949	0	828.7	6.900832133
At_F0299	AT3G59160	3	1	0	0	2	6	2	0	0	4	0	0.5711	0.2934	0	0.215053763	5.00E-07	15	49	465	0	0	1	0	0.098853897	0	26.4	6.920373602
At_F0448	AT5G44950	4	0	0	0	2	11	0	0	6	1	4	0.3466	0.3538	0	0.455580866	5.90E-09	4	42	439	0	0	1	1	0.095963723	0	18.7	6.939886604
At_F0267	AT1G30950	1	14	0	2	0	37	1	0	34	0	2	0.1564	0.5478	0	0	7.30E-06	46	81	443	0	0	0	0	0.485115607	0	125.4	7.003441982
At_F0532	AT1G67160	3	3	0	0	2	16	1	0	6	9	0	0.6944	0.1663	0	0.22172949	6.70E-05	20	50	451	0	0	0	0	0.150857086	0	70.6	7.056292826
At_F0113	AT2G02320	3	4	15	2	2	14	1	8	3	1	1	0.5057	0.1476	0	0.324675325	6.80E-08	39	83	308	0	0	0	0	0.236819813	0	65.3	7.067076989
At_F0017	AT1G76830	3	1	0	0	0	13	1	0	4	0	8	0.7653	0.2002	1	0.267379679	4.00E-10	6	48	374	0	1	0	0	0.184537572	0	57.1	7.078333689
At_F0106	AT2G19630	3	1	3	0	0	5	1	0	1	0	3	0.6452	0.2386	0	0.33557047	8.70E-08	15	56	298	0	1	0	0	0.096008571	0	46.3	7.12697537
At_F0175	AT1G12870	3	1	0	0	1	11	1	0	9	0	1	0.5273	0.3244	0	0.239808153	8.40E-07	31	69	417	0	1	0	0	0.058102452	0	34.7	7.203135397
At_F0629	AT1G47270	3	12	21	1	5	4	0	3	0	0	1	0.2063	0.6192	0	0.241545894	2.10E-07	69	118	414	0	0	0	0	20.86394758	17.2	21116.2	7.236583841
At_F0271	AT5G42430	3	1	0	0	0	9	0	0	4	0	5	0.6158	0.3531	0	0.757575758	3.90E-07	9	50	396	0	1	0	0	0.060195336	0	19.5	7.253111781
At_F0324	AT3G17530	3	1	2	1	0	14	1	0	11	0	2	0.9714	0.1633	1	0.257069409	4.30E-06	3	40	389	0	1	0	0	0.222792505	0	48	7.258637172
At_F0243	AT2G39415	4	0	0	0	0	8	1	0	2	0	5	0.7354	0.0427	1	0	9.90E-14	37	80	120	0	0	0	0	0.57596173	0	138.7	7.290351747
At_F0484	AT1G55030	3	1	0	0	1	14	0	0	8	0	6	0.6043	0.3001	0	0.461893764	1.90E-07	19	65	433	0	0	1	1	0.227366952	0	46.4	7.303443326
At_F0004	AT2G14710	3	1	31	1	0	2	0	0	2	0	0	0.3924	0.0942	0	0.550964187	4.20E-11	4	41	363	0	1	0	0	0.113000797	0	37	7.366462558
At_F0003	AT4G39590	3	4	14	3	0	8	1	0	2	0	5	0.6635	0.2492	0	0.744416873	6.10E-10	35	83	403	2	0	0	0	0.757928045	0	637.1	7.397214677
At_F0248	AT5G25290	3	2	0	1	0	5	1	0	2	0	2	0.4985	0.3346	0	0.251256281	3.40E-08	13	50	398	0	0	0	0	0.387133745	0	94.2	7.466195205
At_F0573	AT3G10790	3	1	0	0	0	7	0	0	6	0	1	0.6167	0.3221	0	0.3125	0.14	24	63	320	0	1	0	0	0.126918477	0	73.7	7.523210244
At_F0157	AT4G17565	3	2	0	0	0	7	0	0	7	0	0	0.6421	0.1634	1	0.263852243	8.60E-10	16	57	379	0	0	0	0	0.130481363	0	100.8	7.586514572
At_F0367	AT5G22791	4	0	50	1	1	13	4	2	5	0	2	0.6251	0.149	1	0.842696629	2.30E-08	21	63	356	0	1	0	0	0.153154275	0	62.8	7.601481043
At_F0560	AT2G03560	3	4	10	1	0	11	0	0	8	0	3	0.7169	0.1254	1	0.252525253	5.50E-05	22	61	396	0	0	0	0	0.171417182	0	76.9	7.65601246
At_F0317	AT3G44060	3	2	0	0	2	10	0	0	3	1	6	0.607	0.2223	0	0.23364486	3.60E-11	2	46	428	0	0	1	0	0.127974885	0	50.3	7.761889253
At_F0341	AT2G43270	3	2	0	1	2	10	1	0	3	0	6	0.5346	0.3878	0	0.515463918	2.00E-06	6	40	388	1	1	0	0	0.209293402	0	117.1	7.789107759
At_F0150	AT3G16555	3	1	0	0	1	17	3	0	7	0	7	0.7459	0.2197	1	0.285714286	2.10E-08	4	41	350	0	1	0	0	0.054255531	0	20.5	7.834820457
At_F0554	AT3G19890	3	3	0	1	0	10	3	0	3	0	4	0.5771	0.3939	0	0.243309002	6.20E-06	3	45	411	0	1	0	0	0.087985848	0	24.3	7.83672404
At_F0031	AT5G41500	3	1	0	0	0	13	1	0	7	0	5	0.7379	0.1575	1	0.247524752	6.20E-11	3	48	404	0	1	0	0	0.078169225	0	22.4	7.838189753
At_F0444	AT2G40925	4	0	1	1	0	6	2	0	1	0	3	0.5438	0.226	0	0.247524752	8.50E-06	26	61	404	0	1	0	0	0.260359777	0	242.4	7.923227264
At_F0280	AT4G04690	3	4	0	0	0	13	0	0	4	0	9	0.6332	0.3274	0	0.527704485	7.50E-06	10	47	379	1	1	0	0	0.165163444	0	65.5	7.944711746
At_F0252	AT5G22670	4	0	0	0	2	5	0	0	3	1	1	0.4402	0.2854	0	0.675675676	9.50E-14	9	55	444	0	0	1	1	0.08288818	0	19.2	7.980795189
At_F0130	AT1G11620	4	0	0	0	0	3	1	0	1	0	1	0.5479	0.5173	0	0.274725275	8.60E-10	5	46	364	0	1	0	0	0.115228224	0	67.7	8.000036669
At_F0188	AT4G09190	3	1	0	0	0	9	2	0	7	0	0	0.709	0.2904	0	0.260416667	1.60E-09	21	59	384	0	1	0	0	0.104584413	0	37.4	8.046514004
At_F0082	AT3G13820	3	3	2	2	0	2	1	0	1	0	0	0.4969	0.3586	0	0.480769231	4.00E-09	3	40	416	0	1	0	0	0.224297389	0	60.1	8.118165788
At_F0170	AT4G11750	3	3	0	0	0	22	1	0	8	0	13	0.7301	0.1733	1	1.033591731	2.00E-07	8	50	387	3	0	0	0	0.066758023	0	25.4	8.122187439
At_F0694	AT1G53360	3	1	0	0	0	7	1	0	3	0	3	0.697	0.2273	0	0.25974026	0.00038	38	63	385	0	1	0	0	0.086172015	0	50.3	8.163150552
At_F0198	AT1G58090	3	2	0	0	0	6	0	0	4	0	2	0.7169	0.0558	1	0.268817204	5.60E-11	6	45	372	0	1	0	0	0.083326689	0	41.4	8.208101327
At_F0354	AT2G44130	1	10	156	5	0	2	0	0	1	0	1	0.3896	0.2931	0	0.975609756	5.80E-07	15	65	410	3	0	0	0	1.179863464	0	515.6	8.276723697
At_F0342	AT1G05080	3	2	0	0	2	13	0	0	4	0	9	0.5397	0.3608	0	0.454545455	9.50E-13	11	54	440	0	0	1	1	0.146980267	0	28.6	8.284751358
At_F0105	AT1G47915	3	1	0	0	0	3	0	0	1	0	2	0.3318	0.0217	1	0	4.50E-08	9	45	74	0	0	0	0	0.338748256	0	360.1	8.297683095
At_F0062	AT3G10430	3	1	0	0	0	8	1	0	6	0	1	0.6839	0.3388	0	0.269541779	6.30E-09	3	47	371	0	1	0	0	0.325597967	0	169	8.298238497
At_F0147	AT4G19940	3	2	1	0	0	11	0	0	7	0	4	0.6658	0.2627	0	0.242718447	6.20E-11	30	77	412	0	1	0	0	0.105027905	0	42.4	8.378412327
At_F0432	AT3G58960	3	1	0	0	2	26	0	0	17	0	9	0.5976	0.2756	0	0.420168067	4.80E-08	2	39	476	0	0	1	1	0.101001595	0	42.2	8.397480714
At_F0025	AT1G46984	4	0	0	0	0	17	1	0	7	0	9	0.6473	0.319	1	0.269541779	9.40E-12	16	63	371	0	1	0	0	0.096427148	0	94.1	8.443662856
At_F0015	AT2G41473	4	0	0	0	0	0	0	0	0	0	0	0.3822	0.928	0	0	7.20E-13	3	45	92	0	0	0	0	0.18451764	0	87.6	8.452761127
At_F0621	AT2G02660	3	2	40	0	0	13	2	0	8	0	3	0.5253	0.0631	1	0.236966825	3.40E-06	2	32	422	0	1	0	0	0.294648196	0	54.5	8.461643685
At_F0165	AT5G62660	3	3	0	0	0	14	3	0	3	0	8	0.6249	0.2108	0	0.263157895	1.20E-11	39	82	380	0	1	0	0	0.058222045	0	20.1	8.463857394
At_F0180	AT4G33900	3	2	0	2	0	20	0	0	13	0	7	0.5481	0.3	0	0.526315789	8.20E-07	12	56	380	2	0	0	0	0.091269683	0	60	8.53643902
At_F0176	AT4G13985	4	0	0	1	2	24	3	0	6	2	13	0.5919	0.1481	0	0.434782609	4.10E-12	18	61	460	0	0	1	1	0.121357385	0	28.1	8.640480618
At_F0293	AT3G49020	4	0	0	2	3	11	2	0	2	0	7	0.5727	0.115	0	0.446428571	5.80E-12	21	69	448	0	0	1	1	0.125956747	0	26	8.672492545
At_F0288	AT4G34170	3	1	0	0	1	4	0	0	2	0	2	0.4576	0.157	0	1.020408163	3.20E-07	11	55	294	3	0	0	0	0.069468806	0	40.2	8.712192951
At_F0658	AT4G39750	3	1	0	0	0	14	1	0	8	0	5	0.6865	0.2783	1	0	0.047	16	41	147	0	0	0	0	0.090601953	0	37.5	8.719644289
At_F0257	AT4G26340	3	1	0	1	2	18	0	0	10	2	6	0.5116	0.3071	0	0.476190476	7.10E-11	2	39	420	0	0	1	1	0.069319314	0	28.5	8.726333654
At_F0186	AT3G52320	3	1	0	0	0	6	0	0	2	0	4	0.6033	0.3011	0	0.255754476	4.50E-12	25	68	391	0	1	0	0	0.099322304	0	49.9	8.78610262
At_F0481	AT2G33190	3	3	21	0	0	7	1	0	4	0	2	0.3775	0.4313	0	0.526315789	2.00E-07	7	49	380	0	0	0	0	0.158526012	0	45.6	8.800350324
At_F0006	AT3G22720	3	1	0	0	0	9	1	0	3	0	5	0.5779	0.0432	1	0.263157895	4.30E-14	2	47	380	0	1	0	0	0.080556109	0	60.3	8.853217147
At_F0393	AT3G58880	4	0	0	0	2	8	0	0	2	0	6	0.6496	0.4289	0	0.43956044	7.80E-12	4	50	455	0	0	1	1	0.047104844	0	14.6	8.86472549
At_F0660	AT4G00320	4	0	0	0	2	45	2	0	21	5	17	0.6779	0.2831	0	0.196850394	6.60E-08	12	57	508	0	0	1	0	0.144339247	0	53.1	8.880750445
At_F0366	AT3G59170	3	1	5	0	2	9	0	0	8	1	0	0.4676	0.3739	0	0.421940928	5.50E-13	3	54	474	0	0	1	0	0.054036277	0	16.6	8.890935573
At_F0652	AT5G56570	4	0	26	2	2	12	1	0	6	1	4	0.638	0.2517	0	0.454545455	0.076	38	55	440	0	0	0	1	0.125692645	0	103.9	8.915226898
At_F0154	AT1G70960	4	0	0	0	0	9	4	0	0	0	5	1.0192	0.1372	1	0.27027027	7.50E-08	4	49	370	0	1	0	0	0.11518836	0	54.6	8.965929609
At_F0060	AT1G54550	3	1	2	2	0	3	2	0	1	0	0	0.578	0.1108	0	0.275482094	7.30E-10	5	44	363	0	1	0	0	0.060384692	0	31	8.976853326
At_F0537	AT5G39470	4	0	0	0	3	10	2	1	2	1	4	1.1013	0.0958	1	0	0.0047	96	137	171	0	0	0	0	0.06734104	0	28.6	8.978046147
At_F0353	AT1G30930	3	1	0	0	0	18	0	0	8	0	10	0.5071	0.5118	0	0.265251989	6.50E-05	4	41	377	0	1	0	0	0.085713574	0	36.5	8.989050105
At_F0567	AT5G50270	3	1	0	0	2	6	1	0	2	0	3	0.5325	0.4365	0	0.488997555	4.90E-10	2	48	409	0	0	1	1	0.18384991	0	76.3	8.990421663
At_F0144	AT3G58950	4	0	0	0	3	14	0	2	6	0	6	0.5189	0.1509	0	0.4784689	2.20E-12	2	42	418	0	0	1	1	0.109657166	0	99.5	8.997252001
At_F0511	AT3G23420	4	0	0	0	2	9	0	0	7	2	0	0.7103	0.1301	0	1.048951049	7.30E-07	3	38	286	0	1	0	0	0.051863664	0	17.1	9.002019557
At_F0041	AT3G21120	3	1	0	0	0	11	1	0	7	0	3	0.7351	0.2292	0	0.27173913	2.80E-08	2	36	368	0	1	0	0	0.074715966	0	39.4	9.002550899
At_F0053	AT1G47390	3	1	0	0	0	4	1	0	1	0	2	0.5872	0.2311	0	0.539083558	1.60E-09	6	42	371	0	1	0	0	0.064336257	0	35.4	9.043845753
At_F0525	AT3G58910	4	0	0	0	1	5	1	0	1	0	3	0.5601	0.4487	0	0.465116279	4.50E-07	2	33	215	0	0	1	0	0.039102053	0	13.4	9.063614228
At_F0250	AT5G15660	3	1	0	0	1	7	2	0	2	0	3	0.8739	0.1642	1	0.227790433	5.20E-07	24	65	439	0	1	0	0	0.589201714	0	303.5	9.08519747
At_F0112	AT1G66490	3	1	0	1	1	7	1	0	2	0	4	0.5316	0.3987	0	0.27700831	8.10E-10	2	40	361	0	1	0	0	0.096581622	0	37.7	9.107118726
At_F0380	AT5G22720	2	1	0	0	2	11	1	0	4	4	2	0.6041	0.3736	0	0.426439232	1.80E-08	22	64	469	0	0	1	1	0.124083117	0	31.2	9.119264893
At_F0462	AT5G56430	4	0	0	0	2	5	0	0	4	0	1	0.7008	0.3204	1	0.55401662	6.60E-11	3	43	361	0	0	1	1	0.218193143	0	91	9.122354442
At_F0321	AT2G33200	3	2	24	0	0	5	0	0	1	0	4	0.3586	0.2706	0	0.265251989	4.00E-09	6	44	377	0	0	0	0	0.159846522	0	103.4	9.132739345
At_F0128	AT3G43710	3	1	0	0	0	8	0	0	5	0	3	0.5878	0.3079	0	0.527704485	1.90E-06	26	67	379	2	0	0	0	0.084368148	0	47.1	9.14007444
At_F0038	AT2G34280	4	0	18	1	0	22	0	0	16	0	6	0.5784	0.2319	0	0.255102041	8.80E-11	2	44	392	0	1	0	0	0.060534184	0	44.1	9.140285502
At_F0706	AT1G61320	3	1	31	1	2	28	7	0	13	8	0	0.3427	0.1898	0	0.434782609	0.0098	26	56	460	0	0	0	1	0.232733705	0	122.5	9.14146378
At_F0261	AT1G30790	3	1	1	0	0	9	0	0	4	0	5	0.4901	0.3796	0	0.5	4.10E-05	6	45	400	0	1	0	0	0.053637632	0	34	9.159196424
At_F0308	AT1G60370	2	2	0	0	0	6	0	0	1	0	5	0.5909	0.4874	1	0.352112676	9.90E-07	7	49	284	0	1	0	0	0.103792107	0	51.1	9.160068897
At_F0617	AT3G23970	3	1	0	0	0	320	2	0	316	0	2	0.7563	0.06	1	0	2.40E-07	2	43	414	0	0	0	0	0.385339845	0	88.1	9.169556646
At_F0126	AT3G22870	3	1	0	0	0	10	1	0	6	0	3	0.7043	0.2388	1	0.241545894	3.10E-08	4	43	414	0	1	0	0	0.052038071	0	35.7	9.181292613
At_F0343	AT1G58310	3	1	0	0	2	6	0	0	2	1	3	0.5653	0.3795	0	0.395256917	3.70E-11	7	55	506	0	0	1	0	0.094872434	0	44.2	9.195040428
At_F0071	AT1G61540	3	1	0	0	0	3	1	0	0	0	2	0.9114	0.2364	1	0.992555831	3.10E-07	26	72	403	3	0	0	0	0.128931632	0	69.3	9.212279327
At_F0067	AT2G33705	4	0	0	0	0	1	1	0	0	0	0	0.5454	0.1962	1	0	9.50E-07	17	47	70	0	0	0	0	0.086760016	0	48.8	9.212358602
At_F0633	AT4G11580	4	0	0	0	1	9	0	2	3	0	4	0.4767	0.2936	0	0.299401198	3.90E-05	12	60	334	0	0	1	0	0.067281244	0	30.2	9.225020586
At_F0333	AT2G02890	4	0	14	0	3	31	3	6	8	2	12	0.5515	0.1928	0	0.563909774	7.00E-11	144	186	532	0	1	1	0	0.092849312	0	34.5	9.260612735
At_F0242	AT2G16810	3	3	16	1	0	5	0	0	2	0	3	0.3751	0.6485	0	0.337837838	1.30E-12	41	82	296	0	1	0	0	0.061271676	0	31.8	9.28941658
At_F0636	AT5G56560	4	0	0	0	2	9	0	0	3	3	3	0.8787	0.1354	1	0.657894737	2.70E-07	5	46	608	0	0	3	1	0.041184971	0	20.1	9.345806366
At_F0643	AT5G39460	3	1	0	0	0	17	0	0	5	0	12	0.4437	0.2012	0	0.34965035	0.18	12	53	572	0	0	0	0	0.061366354	0	48.3	9.366639761
At_F0281	AT4G09870	4	0	0	0	1	5	0	0	5	0	0	0.5034	0.3763	0	0.295857988	5.50E-09	2	44	338	0	1	0	0	0.047319115	0	23.6	9.394096686
At_F0268	AT1G31080	3	2	0	1	0	5	0	0	0	0	5	0.6194	0.2719	0	0.280898876	3.00E-10	8	51	356	0	1	0	0	0.048998405	0	22.6	9.414568522
At_F0028	AT5G41510	3	2	0	0	0	18	1	0	10	0	7	0.6838	0.1734	0	0.498753117	9.20E-11	4	46	401	0	1	0	0	0.043083516	0	24.5	9.442663124
At_F0597	AT1G66300	4	0	0	0	2	6	0	0	4	0	2	0.7872	0.1877	1	0.437636761	6.70E-08	31	76	457	0	0	1	1	0.239495715	0	75.8	9.468073982
At_F0447	AT1G66320	4	0	1	0	2	9	3	0	1	0	5	0.7133	0.2353	0	0.436681223	1.40E-08	34	71	458	0	0	1	1	0.252317122	0	57	9.493028018
At_F0020	AT3G46050	3	2	0	0	0	11	3	0	6	0	2	0.5388	0.3222	0	0.539083558	9.70E-11	17	61	371	2	0	0	0	0.058062587	0	36.8	9.538733696
At_F0088	AT4G39290	3	2	0	0	0	11	1	0	4	0	6	0.4956	0.2261	0	0.819672131	7.60E-08	11	49	366	2	0	0	0	0.088698425	0	70.4	9.583816697
At_F0587	AT3G10510	4	0	0	0	1	20	0	0	16	4	0	0.6009	0.3272	0	0.537634409	2.80E-07	12	61	372	2	0	0	0	0.404200718	0	180.1	9.607365006
At_F0410	AT4G17780	3	3	0	0	0	4	0	0	4	0	0	0.5101	0.3203	0	0.751879699	2.50E-06	16	50	399	1	1	0	0	0.124830576	0	96.1	9.611045983
At_F0533	AT1G67623	3	1	0	0	1	7	1	0	2	1	3	0.7734	0.317	1	0.336700337	8.20E-08	23	72	297	0	0	0	0	0.319045246	0	145.2	9.615427615
At_F0085	AT2G02030	4	0	24	0	1	30	0	10	3	0	17	0.9878	0.1214	1	0.298507463	8.00E-08	39	78	335	0	1	0	0	0.051928443	0	30.3	9.625875457
At_F0672	AT2G04810	3	1	0	0	0	5	1	0	1	0	3	0.6423	0.1682	0	0.502512563	1.10E-05	19	59	398	0	0	0	0	0.062527407	0	21.1	9.676321506
At_F0295	AT2G23160	3	2	5	1	0	10	0	0	9	0	1	0.9765	0.1103	1	0.324675325	8.80E-08	8	46	308	0	1	0	0	0.089381104	0	64.8	9.707436885
At_F0358	AT3G23955	4	0	0	0	5	28	4	6	7	6	5	0.6708	0.1283	1	0.674157303	9.00E-08	61	99	445	0	0	0	1	0.080969703	0	55.1	9.734330807
At_F0637	AT2G24510	4	0	12	1	2	10	1	3	1	2	3	0.5611	0.2165	0	0.746268657	1.90E-05	2	25	268	0	1	0	0	0.03458242	0	22.5	9.747423788
At_F0184	AT5G50220	4	0	0	0	1	15	1	0	2	0	12	0.672	0.3284	0	0.279329609	7.40E-09	33	72	358	0	1	0	0	0.050044848	0	37.8	9.749145855
At_F0494	AT2G29930	3	2	23	4	2	21	1	0	8	4	8	0.4812	0.4196	0	0.652173913	6.70E-08	10	56	460	0	0	1	1	0.040836157	0	26.5	9.755354221
At_F0701	AT1G19410	4	0	25	0	5	35	3	0	10	15	7	0.6253	0.4639	0	0.688073394	0.0015	7	31	436	0	0	2	1	0.140148495	0	70.2	9.801098711
At_F0614	AT5G41720	4	0	1	2	0	4	1	0	0	0	3	0.6122	0.3268	0	0	0.063	7	35	188	0	0	0	0	0.111809847	0	40.5	9.810982075
At_F0610	AT2G17690	2	11	11	0	0	7	3	0	4	0	0	0.4096	0.213	0	0.236966825	4.00E-09	3	43	422	0	0	0	0	0.866065378	0	578	9.828217812
At_F0265	AT3G58920	3	1	0	0	2	8	0	0	4	3	1	0.5972	0.4139	0	0.42462845	1.80E-06	3	39	471	0	0	1	1	0.0337353	0	13.9	9.828581678
At_F0127	AT2G17310	2	2	0	1	0	9	2	0	4	0	3	0.6749	0.2001	1	0.539083558	4.30E-08	3	37	371	0	1	0	0	0.192595176	0	69.1	9.857340318
At_F0436	AT1G70970	3	1	0	0	0	6	3	0	2	0	1	0.9127	0.2482	1	0.496277916	6.30E-06	13	48	403	0	1	0	0	0.165377716	0	62.5	9.868050482
At_F0204	AT5G56400	4	0	0	0	2	4	0	0	2	0	2	0.4364	0.5179	0	0.438596491	7.90E-09	34	74	456	0	0	1	1	0.080506279	0	45.9	9.902106867
At_F0035	AT5G47300	3	1	0	0	0	6	0	0	5	0	1	0.5835	0.2078	0	0.239808153	9.10E-10	43	85	417	0	1	0	0	0.032763604	0	13.3	9.994307672
At_F0312	AT5G37040	4	0	0	0	1	4	0	1	0	0	3	0.6504	0.0918	1	0.411522634	3.00E-07	5	45	243	0	1	0	0	0.073081523	0	38.9	10.04122863
At_F0078	AT3G47150	4	0	0	0	1	3	0	0	0	0	3	0.6266	0.2207	0	0.27700831	9.10E-11	12	53	361	0	1	0	0	0.059497708	0	23.3	10.05975345
At_F0497	AT5G44960	4	0	0	0	3	18	0	0	14	0	4	0.8272	0.1406	1	0.452488688	2.20E-08	4	52	442	0	0	1	1	0.030012956	0	11.3	10.06298779
At_F0043	AT3G17540	3	1	0	0	0	10	3	0	5	0	2	0.5798	0.2138	0	0.251889169	3.90E-13	6	50	397	0	1	0	0	0.088140323	0	88	10.12479125
At_F0244	AT3G19560	3	1	0	0	0	6	0	0	1	0	5	0.958	0.1934	1	0.276243094	7.50E-09	7	48	362	0	1	0	0	0.069782739	0	42.5	10.1312162
At_F0390	AT5G38680	3	2	0	0	1	7	0	0	3	0	4	0.6545	0.2411	0	0.558659218	6.40E-06	17	61	358	2	0	0	0	0.084901335	0	47.6	10.1468387
At_F0565	AT3G62440	2	1	0	1	2	21	3	0	8	2	8	0.6283	0.1528	0	0.218340611	2.40E-09	2	47	458	0	0	1	0	0.115068766	0	34	10.1732851
At_F0191	AT1G55660	2	4	0	1	2	6	0	0	5	0	1	0.6135	0.2457	0	0.405679513	1.70E-11	53	95	493	0	0	1	1	0.121372334	0	140.8	10.26198335
At_F0673	AT2G35280	4	0	22	1	0	7	4	0	1	0	2	0.4964	0.4657	0	0.609756098	0.00095	9	58	164	0	0	0	0	0.073345625	0	64.6	10.28406008
At_F0051	AT3G19410	3	1	0	0	0	1	0	0	0	0	1	0.6011	0.3039	0	0.267379679	2.00E-11	1	45	374	0	1	0	0	0.047403827	0	21.9	10.29235055
At_F0077	AT5G22610	4	0	0	0	3	13	0	3	5	2	3	0.7106	0.2459	1	0.397614314	4.60E-11	17	59	503	0	0	1	1	0.130536177	0	42.6	10.30256178
At_F0087	AT3G24700	3	1	0	0	0	6	0	0	0	0	6	1.4383	0.051	1	0	5.30E-08	3	45	271	0	0	0	0	0.03621188	0	20.6	10.35797969
At_F0528	AT3G59240	4	0	0	0	2	9	0	0	6	2	1	0.5098	0.4251	0	0.396039604	3.50E-08	6	57	505	0	0	1	1	0.028483157	0	11.2	10.36792942
At_F0539	AT4G22165	3	2	0	0	0	13	1	0	7	0	5	0.5975	0.295	0	0.274725275	4.50E-06	8	46	364	0	0	0	0	0.058795097	0	53.6	10.38804464
At_F0454	AT3G26010	3	1	2	2	0	17	1	0	4	0	12	0.7024	0.2858	0	0.240963855	2.30E-08	9	51	415	0	0	0	0	0.41179988	0	349.2	10.41843903
At_F0023	AT3G22350	3	1	0	1	0	1	0	0	0	0	1	0.7662	0.1918	1	0.791556728	7.40E-12	1	46	379	0	1	0	0	0.051639426	0	48.9	10.52117444
At_F0582	AT1G67455	4	0	4	0	4	13	2	5	2	1	3	0.3991	0.481	0	0.460829493	0.00033	3	27	217	0	1	0	0	0.049920271	0	20.8	10.55334969
At_F0093	AT1G65990	3	6	0	1	2	11	0	2	1	0	8	0.7397	0.0583	1	0.541516245	8.20E-11	157	202	554	0	1	0	0	0.165402631	0	77.3	10.58794612
At_F0635	AT5G56390	3	1	0	0	2	4	0	0	1	0	3	0.6953	0.1203	1	0.466200466	1.50E-10	2	46	429	0	0	1	1	0.05446482	0	38	10.59968864
At_F0521	AT4G35733	3	1	25	0	2	4	0	0	4	0	0	0.5358	0.2833	0	0.278551532	3.50E-08	5	54	359	0	0	0	0	0.165377716	0	96.5	10.60221258
At_F0226	AT3G22421	4	0	1	0	0	25	0	0	20	0	5	0.6366	0.1965	0	0.233100233	1.20E-09	5	47	429	0	1	0	0	0.087183576	0	43.1	10.63719635
At_F0322	AT5G40050	3	2	0	0	2	9	1	0	7	0	1	0.7189	0.4641	0	0.480769231	5.50E-06	15	49	416	0	0	0	1	0.036605541	0	21.2	10.64616107
At_F0396	AT4G03220	4	0	0	0	2	15	0	0	2	0	13	0.3297	0.5943	0	0.200400802	9.00E-10	24	67	499	0	0	0	1	0.239705003	0	215.4	10.67687442
At_F0089	AT1G62270	4	0	0	0	0	8	2	0	2	0	4	0.6037	0.43	0	0.260416667	6.90E-09	8	48	384	0	1	0	0	0.052312139	0	41.5	10.69131371
At_F0055	AT3G17500	4	0	0	0	1	12	0	0	7	3	2	0.4924	0.2507	0	0.683371298	6.10E-12	1	45	439	0	2	0	0	0.063768188	0	51	10.74679395
At_F0274	AT4G39760	3	3	0	0	0	16	0	0	1	0	15	0.7242	0.3023	1	0.810810811	6.90E-08	15	62	370	2	0	0	0	0.204275463	0	116.2	10.76184616
At_F0066	AT1G47790	3	1	0	0	0	2	0	0	2	0	0	0.4897	0.1736	0	0.256410256	3.90E-13	23	65	390	0	1	0	0	0.062188559	0	50	10.76816635
At_F0459	AT3G22650	2	3	0	0	1	4	0	0	2	0	2	0.4059	0.3283	0	0.260416667	8.00E-07	7	50	384	0	1	0	0	0.381542755	0	156.1	10.80359008
At_F0032	AT3G20690	3	1	0	1	0	10	0	0	3	0	7	0.6269	0.1053	1	0.269541779	5.60E-10	3	46	371	0	1	0	0	0.073594778	0	88.4	10.8036115
At_F0389	AT3G60790	3	1	1	0	3	22	0	1	0	0	21	0.4734	0.498	0	0.204498978	4.90E-05	51	90	489	0	0	0	0	0.057240383	0	38.7	10.84212653
At_F0222	AT1G32660	3	1	0	0	0	2	0	0	2	0	0	1.3167	0.0539	1	0.223713647	9.70E-10	55	104	447	0	1	0	0	0.104135938	0	30.8	10.89069638
At_F0524	AT4G02733	3	1	29	2	4	14	2	1	1	5	5	0.4595	0.3911	0	0	6.40E-06	96	139	302	0	0	0	0	0.146721148	0	55.4	10.94040071
At_F0100	AT5G51250	3	1	0	1	0	6	0	0	6	0	0	0.4976	0.3139	0	0.54200542	4.80E-10	1	46	369	2	0	0	0	0.096721148	0	108.5	10.97225317
At_F0550	AT5G56410	4	0	0	0	3	1	1	0	0	0	0	0.5486	0.2186	0	0.396825397	2.60E-07	10	45	504	0	0	1	1	0.119085111	0	50.4	10.97550006
At_F0348	AT4G05470	3	3	0	0	1	12	1	5	5	0	1	0.4619	0.2494	0	0.325732899	4.40E-09	44	89	307	0	0	1	0	0.229833566	0	155.1	11.01016658
At_F0110	AT3G21410	3	3	0	1	0	2	0	0	0	0	2	0.5511	0.3454	0	0.486618005	5.00E-11	35	79	411	0	1	0	0	0.149287423	0	64.6	11.03470317
At_F0464	AT4G22180	3	3	0	0	0	9	2	0	1	0	6	0.7236	0.1447	1	0.248138958	4.70E-08	16	56	403	0	0	0	0	0.057449671	0	37.3	11.0586977
At_F0404	AT2G44030	3	3	0	0	0	14	0	0	4	0	10	0.7096	0.1675	1	0.787401575	6.30E-05	16	57	381	2	0	0	0	0.084577437	0	84.7	11.07167715
At_F0090	AT3G17480	4	0	0	0	0	8	0	0	5	0	3	0.5795	0.456	0	0.266666667	9.80E-14	5	53	375	0	1	0	0	0.110598964	0	50.6	11.10819661
At_F0069	AT3G22730	3	1	0	0	0	3	0	0	2	0	1	0.6261	0.2862	0	0.268096515	3.50E-09	3	45	373	0	1	0	0	0.077720749	0	56.9	11.19886478
At_F0111	AT3G16880	3	2	0	0	0	6	0	0	1	0	5	0.5204	0.2985	0	0.273224044	6.00E-09	3	46	366	0	1	0	0	0.034562488	0	20.4	11.22742056
At_F0305	AT1G66290	3	3	0	0	2	11	0	0	1	0	10	0.8262	0.2293	1	0.660792952	8.10E-08	30	67	454	0	0	1	1	0.149561491	0	51.3	11.31171709
At_F0197	AT1G16940	4	0	0	0	2	9	1	0	3	1	4	0.6733	0.2887	0	0.689655172	8.30E-11	13	52	435	0	0	2	1	0.043337652	0	38.1	11.31387605
At_F0097	AT1G80960	3	3	9	3	5	6	0	0	0	0	6	0.5675	0.4161	0	0.205338809	5.70E-13	50	90	487	0	0	0	1	6.423784134	5.4	10323.7	11.36145842
At_F0143	AT2G41360	3	3	3	0	0	3	3	0	0	0	0	0.6441	0.434	0	0.267379679	8.80E-09	8	56	374	1	0	0	0	0.07133247	0	88.7	11.40920032
At_F0480	AT1G21990	4	0	0	0	2	5	0	0	1	2	2	0.4852	0.457	0	0.429184549	2.60E-08	15	46	466	0	0	1	0	0.138339645	0	134.5	11.42160822
At_F0251	AT2G16220	3	1	19	0	0	12	0	0	8	0	4	0.4507	0.1286	0	0.245098039	6.20E-07	7	46	408	0	1	0	0	0.176619494	0	122.9	11.44402882
At_F0282	AT4G26350	3	1	0	0	2	5	0	0	5	0	0	0.7976	0.1902	1	0.462962963	8.40E-11	3	44	432	0	0	1	1	0.077606139	0	38.2	11.51797153
At_F0174	AT3G21130	3	1	0	0	0	17	0	0	5	0	12	0.7529	0.256	0	0.27173913	6.40E-10	10	51	368	0	1	0	0	0.037507475	0	28.7	11.59811599
At_F0452	AT4G35120	3	1	0	0	1	2	1	0	0	0	1	0.6497	0.1003	1	0.512820513	5.60E-05	27	67	390	2	0	0	0	0.116045445	0	51.7	11.81682018
At_F0400	AT1G53815	4	0	0	0	0	9	0	0	0	0	9	0.7922	0.1321	1	0	9.50E-09	34	72	238	0	0	0	0	0.035205302	0	21.2	11.93318656
At_F0470	AT2G03610	3	1	0	0	2	7	0	1	2	4	0	0.6026	0.2826	0	0.460829493	6.50E-08	20	58	217	0	0	0	0	0.050852103	0	57.2	11.97409262
At_F0189	AT5G03000	3	2	0	0	1	12	0	0	4	1	7	0.4806	0.2672	0	0.563380282	1.60E-06	40	81	355	2	0	0	0	0.21457046	0	261.4	11.98073953
At_F0177	AT5G51000	3	1	1	0	0	4	0	0	2	0	2	0.7506	0.2959	1	0.263852243	2.70E-08	3	46	379	0	1	0	0	0.05428543	0	48.9	11.99968649
At_F0173	AT1G46840	3	1	0	0	1	10	3	0	4	0	3	0.6932	0.3203	1	0.420168067	9.70E-07	31	70	476	0	1	0	0	0.040048834	0	30.5	12.06006032
At_F0472	AT1G20940	3	3	0	0	0	10	1	0	2	0	7	0.4376	0.4216	0	0	4.70E-06	11	55	415	0	0	0	0	0.135982659	0	93.7	12.1014811
At_F0394	AT1G14315	4	0	45	1	1	9	0	1	5	0	3	0.4906	0.2952	0	0.328947368	3.30E-09	2	40	304	0	1	0	0	0.109019334	0	151.4	12.12593547
At_F0577	AT3G03726	3	1	0	0	3	9	0	0	3	0	6	1.133	0.1198	1	0.344827586	2.80E-05	21	55	290	0	0	0	0	0.038045645	0	25.5	12.14659872
At_F0453	AT5G24560	3	3	0	0	3	4	1	0	3	0	0	0.4565	0.3146	0	1.020408163	2.40E-06	3	48	196	0	0	0	0	0.245186366	0	131.9	12.33267611
At_F0458	AT1G80470	3	1	2	0	2	21	1	0	16	0	4	0.5346	0.2313	0	0.430107527	3.90E-10	14	61	465	0	0	1	1	1.043531991	0	1007.7	12.35518462
At_F0239	AT1G67390	3	3	0	0	3	19	0	9	3	2	5	0.4956	0.3035	0	0	2.50E-07	42	80	480	0	0	0	0	0.042410803	0	24.8	12.38013807
At_F0345	AT5G15670	4	0	0	0	1	1	0	0	1	0	0	0.3375	0.5956	0	0.465116279	5.90E-10	24	64	215	0	1	0	0	0.023634642	0	11.9	12.38117255
At_F0135	AT4G23580	3	2	0	1	0	9	0	0	2	0	7	0.5011	0.281	0	0.78125	7.30E-07	15	60	384	2	0	0	0	0.079365158	0	89.1	12.40544052
At_F0572	AT5G41840	3	1	0	0	2	10	0	0	4	4	2	0.4925	0.371	0	0.184842884	4.10E-10	14	61	541	0	0	1	0	0.038329679	0	39.3	12.41305145
At_F0378	AT5G54820	3	1	0	0	2	22	1	0	10	6	5	0.4984	0.3836	0	0.21141649	4.60E-05	8	43	473	0	0	0	1	0.041075344	0	21.2	12.41488129
At_F0371	AT1G47810	3	1	0	1	0	9	1	0	3	0	5	1.0224	0.1697	1	0.568181818	2.00E-08	10	56	352	0	1	0	0	0.093467211	0	55.4	12.50859073
At_F0140	AT3G17560	3	1	0	0	0	6	0	0	3	0	3	0.5508	0.1796	0	0.483091787	2.90E-08	12	55	414	0	1	0	0	0.046018537	0	52.6	12.51767547
At_F0034	AT1G51290	3	5	0	0	0	1	0	0	0	0	1	0.4761	0.5088	0	0.264550265	2.50E-11	5	47	378	0	1	0	0	0.072259318	0	51.8	12.52271
At_F0707	AT1G65740	1	4	0	0	0	10	1	0	2	0	7	0.6869	0.2873	0	0.268817204	7.40E-05	3	44	372	0	0	0	0	0.05529699	0	33.9	12.64288928
At_F0399	AT5G60560	4	0	0	0	1	4	0	0	0	0	4	0.9379	0.0603	1	0.245098039	5.20E-08	3	45	408	0	1	0	0	0.034637233	0	24.1	12.66511059
At_F0012	AT3G21170	3	4	0	0	0	10	1	0	1	0	8	0.8434	0.19	1	0.252525253	2.40E-10	2	48	396	0	1	0	0	0.093621686	0	54.1	12.67561939
At_F0659	AT2G29780	3	2	6	0	0	0	0	0	0	0	0	1.0269	0.15	1	0.501253133	0.72	49	90	399	2	0	0	0	0.154111023	0	116	12.90581748
At_F0259	AT1G53550	4	0	0	0	0	7	1	0	3	0	3	0.6526	0.1936	1	0.244498778	5.00E-11	31	71	409	0	1	0	0	0.1	0	124.2	12.94063403
At_F0287	AT4G13960	3	2	0	0	2	19	2	0	9	0	8	0.6212	0.2199	0	0.215053763	4.40E-11	2	49	465	0	0	0	1	0.342052023	0	296.6	12.99065633
At_F0375	AT1G32430	3	1	0	0	2	2	0	0	1	0	1	0.4796	0.3047	0	0.262467192	2.60E-11	7	48	381	0	1	0	0	0.102581224	0	53	13.01514681
At_F0141	AT4G02310	3	2	0	0	0	10	0	0	5	0	5	0.5273	0.3257	0	0.285714286	2.30E-07	12	56	350	1	0	0	0	0.029395057	0	28.1	13.10593326
At_F0478	AT4G22060	3	2	2	0	0	3	0	0	3	0	0	0.408	0.424	0	0.25	1.00E-05	12	49	400	0	0	0	0	0.211545744	0	134.1	13.19207702
At_F0412	AT1G31000	3	1	0	0	1	6	1	0	1	0	4	0.7059	0.2365	1	0.273224044	9.50E-05	23	57	366	0	1	0	0	0.022707794	0	13.3	13.23796751
At_F0120	AT3G49030	3	1	0	0	3	6	0	0	4	0	2	0.7271	0.1206	1	0.45045045	8.60E-13	20	65	444	0	0	1	1	0.033705402	0	28.4	13.26863973
At_F0296	AT5G38810	4	0	0	0	2	8	0	0	5	0	3	0.5392	0.66	0	0.373134328	4.30E-11	4	43	268	0	1	0	0	0.026365358	0	17.4	13.3024882
At_F0215	AT5G25860	3	1	0	0	2	9	0	0	4	0	5	0.5982	0.1773	0	0.222717149	6.20E-10	11	49	449	0	0	1	0	0.019628264	0	11.2	13.32569176
At_F0355	AT4G17200	3	1	0	0	0	17	4	0	4	0	9	0.406	0.2355	0	0.261780105	5.20E-07	3	39	382	0	1	0	0	0.11927945	0	101.9	13.35648374
At_F0275	AT5G25850	4	0	0	0	2	9	0	0	4	4	1	0.6303	0.2242	0	0.414937759	6.50E-09	21	62	482	0	0	1	1	0.019633247	0	15.7	13.35906678
At_F0580	AT1G77650	4	0	1	0	0	17	0	0	16	0	1	0.5133	0.4437	0	0.260416667	0.0029	3	42	384	0	1	0	0	0.125029898	0	83.2	13.38765289
At_F0599	AT2G29810	3	1	0	0	0	7	0	0	5	0	2	0.851	0.1037	1	0.520833333	0.2	34	76	384	2	0	0	0	0.085713574	0	70.3	13.45339783
At_F0163	AT5G39560	3	1	1	2	0	10	5	0	2	0	3	0.716	0.1189	1	0.495049505	6.60E-08	24	73	404	2	0	0	0	0.181193941	0	151.6	13.4691897
At_F0387	AT5G41490	3	1	0	1	0	7	3	0	2	0	2	0.6898	0.204	1	0.257731959	8.80E-08	5	44	388	0	1	0	0	0.040527207	0	52.8	13.56440085
At_F0540	AT1G20360	3	1	2	2	0	12	0	0	8	0	4	0.6131	0.3281	0	0	0.018	3	42	303	0	0	0	0	0.121133147	0	78.7	13.57189059
At_F0598	AT2G21680	3	1	0	0	0	0	0	0	0	0	0	0.7217	0.2872	0	0.697674419	0.27	42	75	430	3	0	0	0	0.101285629	0	91.2	13.59582091
At_F0216	AT5G18160	3	2	0	2	0	4	1	0	0	0	3	0.4458	0.0702	0	0.263157895	5.10E-11	32	76	380	0	1	0	0	0.040023919	0	51.3	13.61017602
At_F0685	AT3G52330	3	1	0	0	3	8	1	0	0	3	4	0.6104	0.3251	0	0.324675325	0.015	48	75	308	0	1	0	0	0.025797289	0	17.4	13.61587415
At_F0137	AT3G17490	3	1	0	0	0	13	2	0	1	0	10	0.6035	0.4949	0	0.257069409	4.20E-11	3	48	389	0	1	0	0	0.026798884	0	29.8	13.66478352
At_F0059	AT1G52490	3	1	0	0	1	6	3	0	2	0	1	0.5442	0.4246	0	0	9.20E-11	17	57	212	0	0	0	0	0.034911302	0	28.2	13.76087722
At_F0044	AT2G22050	3	4	16	1	1	12	3	0	6	0	3	0.5078	0.4128	0	0.769230769	3.90E-10	30	72	260	2	0	0	0	0.043357584	0	37.3	13.78351919
At_F0373	AT2G15640	3	1	16	1	0	14	1	0	7	0	6	0.5328	0.1796	0	0.234192037	8.10E-05	8	46	427	0	1	0	0	0.090193343	0	72.8	13.85603101
At_F0005	AT2G04920	3	3	0	0	0	1	0	0	1	0	0	0.7032	0.2436	1	0.265251989	4.50E-11	2	44	377	0	1	0	0	0.047040064	0	36.6	13.86032412
At_F0212	AT1G47765	4	0	0	0	1	2	0	0	0	0	2	0.6422	0.3028	0	0.259067358	6.40E-08	24	62	386	0	1	0	0	0.033406418	0	18.4	13.87668012
At_F0433	AT3G49150	4	0	1	0	2	8	0	0	4	0	4	0.5961	0.3597	0	0.427350427	5.10E-10	15	63	468	0	0	1	1	0.027501495	0	35.9	13.95587378
At_F0199	AT2G05970	3	1	1	0	0	0	0	0	0	0	0	0.5059	0.5731	0	0.264550265	5.60E-10	8	49	378	0	0	0	0	0.06157066	0	52	13.98994574
At_F0092	AT4G05490	3	3	0	0	1	10	2	7	0	0	1	0.5199	0.3259	0	0.649350649	5.80E-11	25	73	308	0	0	2	0	0.077322105	0	50.3	13.99997081
At_F0688	AT4G12820	3	2	0	0	1	12	1	6	3	0	2	0.6962	0.2183	1	0.225733634	0.0072	67	100	443	0	0	0	0	0.046780945	0	75.3	14.03071722
At_F0381	AT5G52610	4	0	0	0	0	5	1	0	1	0	3	0.7148	0.1685	1	0.284090909	3.20E-05	3	37	352	0	1	0	0	0.12662946	0	71.3	14.20534445
At_F0327	AT3G44810	3	2	0	0	2	4	0	0	2	0	2	0.7048	0.1345	1	0.222717149	3.70E-11	7	54	449	0	0	1	0	0.025817221	0	13.4	14.28836776
At_F0149	AT1G32420	3	2	0	0	0	2	0	0	1	0	1	0.67	0.2595	1	0.660066007	6.20E-11	36	76	303	0	1	0	0	0.046576639	0	47.9	14.29446377
At_F0551	AT1G69090	3	3	0	0	0	2	0	0	2	0	0	0.5371	0.464	0	0.248756219	5.00E-05	28	60	402	0	0	0	0	0.02794997	0	41.6	14.33945679
At_F0476	AT2G16300	3	1	54	1	1	4	0	2	2	0	0	0.6585	0.0772	1	0	4.10E-06	3	39	323	0	0	0	0	0.049980068	0	42.1	14.34657127
At_F0201	AT3G59610	3	4	1	0	1	20	0	0	8	3	9	0.5943	0.3304	0	0.383141762	7.40E-11	7	49	522	0	1	0	0	0.153672513	0	127.4	14.36160171
At_F0683	AT3G22345	3	1	16	1	0	4	1	0	2	0	1	0.682	0.2606	1	0.597014925	0.082	20	52	335	1	0	0	0	0.027247359	0	36.8	14.41129532
At_F0501	AT1G12190	3	1	0	0	0	3	0	0	0	0	3	0.5629	0.2814	0	0.531914894	9.90E-07	7	48	376	0	1	0	0	0.141583616	0	105.3	14.48403075
At_F0624	AT5G52620	4	0	0	0	0	11	1	0	2	0	8	0.7993	0.1954	1	0.531914894	0.065	11	46	376	0	1	0	0	0.209049233	0	392.5	14.53263072
At_F0014	AT1G51320	3	3	0	0	0	11	0	0	11	0	0	0.4602	0.5629	0	0.265957447	2.80E-11	5	46	376	0	1	0	0	0.113623679	0	125.8	14.62950524
At_F0083	AT4G10190	3	1	0	0	0	4	0	0	4	0	0	0.605	0.2769	0	0.27173913	3.60E-09	6	45	368	0	1	0	0	0.074666135	0	53	14.72388155
At_F0369	AT1G56400	3	1	0	0	2	4	0	0	3	0	1	0.4601	0.1857	0	0.416666667	7.50E-05	14	53	480	0	0	0	1	0.091513853	0	81.1	14.7343238
At_F0124	AT4G10740	3	1	0	0	0	6	1	0	5	0	0	0.6411	0.1541	1	0.23364486	2.40E-08	4	49	428	0	1	0	0	0.077182579	0	139.7	14.76519569
At_F0151	AT3G24580	3	1	0	0	0	8	3	0	1	0	4	0.4333	0.2195	0	0.263852243	8.10E-09	3	48	379	0	1	0	0	0.111789914	0	183.6	14.87394396
At_F0099	AT5G02980	3	1	0	0	0	10	3	0	4	0	3	0.6142	0.2252	0	0.595238095	6.20E-08	13	58	336	2	0	0	0	0.079778752	0	113.7	14.91009797
At_F0246	AT3G18150	4	0	0	0	2	6	1	0	3	0	2	0.656	0.2931	0	0.219298246	4.90E-06	33	73	456	0	0	1	0	0.047777556	0	43	14.92085997
At_F0530	AT5G25300	3	1	0	0	6	14	0	2	8	4	0	0.5651	0.3164	0	0.209205021	4.30E-05	409	442	478	0	0	0	0	0.02390871	0	18.5	14.93993751
At_F0229	AT1G31090	4	0	0	0	1	6	0	0	2	1	3	0.9432	0.2101	1	0.320512821	3.80E-09	8	51	312	0	1	0	0	0.077974885	0	48.5	14.9614712
At_F0382	AT3G49040	4	0	0	0	2	2	1	0	1	0	0	0.5654	0.3331	0	0.320512821	6.40E-13	16	63	312	0	0	1	0	0.073136336	0	49.6	14.97142592
At_F0148	AT5G53840	3	4	0	1	2	4	1	0	0	0	3	0.6924	0.3032	1	0.674157303	6.50E-08	20	55	445	0	0	1	1	0.132733705	0	105.5	14.97215006
At_F0576	AT5G41630	4	0	0	0	2	11	0	0	7	0	4	0.5617	0.3583	0	0.657894737	8.90E-08	12	59	456	0	0	1	0	0.025583018	0	16.6	14.98301275
At_F0193	AT5G28180	3	1	0	0	1	6	0	0	3	0	3	0.5261	0.1464	0	0.283286119	4.80E-07	36	73	353	1	0	0	0	0.030870042	0	17	14.99170486
At_F0463	AT4G21240	3	2	0	0	0	7	2	0	1	0	4	0.7278	0.2153	1	0.23923445	6.80E-11	34	76	418	0	1	0	0	0.025363763	0	23.5	15.02221421
At_F0019	AT5G36200	3	1	0	0	1	16	1	0	9	5	1	0.5621	0.3993	0	0.423728814	6.20E-10	3	46	472	0	1	0	0	0.041070361	0	33.8	15.10656492
At_F0487	AT3G17265	4	0	0	0	1	8	0	0	6	0	2	0.8642	0.1448	1	0.578034682	8.10E-05	4	40	346	0	1	0	0	0.038030696	0	27.5	15.11902753
At_F0488	AT1G61060	4	0	1	0	1	3	0	0	2	0	1	0.6442	0.3036	0	0.373134328	4.70E-08	15	56	268	0	1	0	0	0.053099462	0	36.1	15.14521717
At_F0606	AT1G61330	4	0	0	0	2	6	0	0	4	1	1	0.4425	0.2691	0	0.223214286	0.0013	12	47	448	0	0	0	1	0.247463624	0	146.4	15.17782527
At_F0618	AT5G02990	4	0	0	0	0	1	0	0	1	0	0	0.6417	0.1482	0	0.625	4.20E-05	15	59	160	1	0	0	0	0.021910504	0	19.2	15.18071664
At_F0237	AT1G60400	3	2	0	1	2	9	0	0	2	1	6	0.8026	0.2177	1	0.247524752	9.60E-12	13	56	404	0	0	1	0	0.061894559	0	41.3	15.27484244
At_F0622	AT2G29770	3	1	27	1	0	7	0	0	6	0	1	0.7604	0.2058	1	0.515463918	0.013	34	77	388	2	0	0	0	0.139824596	0	144.3	15.30178314
At_F0056	AT4G11770	3	2	0	0	0	3	0	0	0	0	3	0.6923	0.1829	1	0.503778338	2.20E-08	9	53	397	2	0	0	0	0.031647399	0	31.8	15.32474186
At_F0309	AT2G29820	3	2	0	0	0	1	0	0	0	0	1	2.7711	0.0212	0	0.514138817	2.20E-06	40	85	389	2	0	0	0	0.137298186	0	154.8	15.3485917
At_F0473	AT2G29860	3	1	0	0	0	2	0	0	0	0	2	0.6287	0.1086	1	1.244813278	1.00E-05	21	60	241	2	0	0	0	0.047129759	0	57.8	15.5035865
At_F0156	AT3G20030	3	1	0	0	0	0	0	0	0	0	0	1.0116	0.0504	1	0.248138958	5.40E-11	3	44	403	0	1	0	0	0.269289416	0	252.1	15.50635423
At_F0203	AT2G20380	3	2	15	1	1	9	3	0	1	0	5	0.5631	0.2219	0	0.286532951	1.30E-08	17	61	349	1	0	0	0	0.025338848	0	23.4	15.52072991
At_F0272	AT3G28223	4	0	32	1	1	7	1	1	1	0	4	0.3783	0.3346	0	0	9.30E-08	15	54	392	0	0	0	0	0.022413793	0	21.2	15.54538615
At_F0654	AT1G20800	3	1	1	0	1	21	3	0	16	0	2	0.6403	0.2535	0	0	0.00075	2	47	421	0	0	0	0	0.047697827	0	55.1	15.7007451
At_F0098	AT1G67450	4	0	0	0	0	19	0	0	14	0	5	0.5958	0.3255	0	0.501253133	9.00E-10	5	41	399	0	1	0	0	0.046696233	0	60.4	15.74064908
At_F0245	AT3G29830	4	0	0	0	2	2	0	0	1	0	1	0.4393	0.4797	0	0.430107527	2.80E-07	9	44	465	0	0	1	1	0.044927247	0	37.3	15.85445427
At_F0294	AT1G66310	3	3	0	1	2	5	0	0	3	0	2	0.6625	0.2304	0	0.451467269	8.50E-12	19	65	443	0	0	1	1	0.0948824	0	45	15.85464903
At_F0384	AT3G58860	4	0	0	0	2	45	0	0	38	0	7	0.6716	0.1245	1	0.436681223	4.80E-11	3	54	458	0	0	1	1	0.216399243	0	475.9	15.95560131
At_F0549	AT4G12810	1	3	0	0	0	7	0	0	4	0	3	0.7747	0.2219	1	0.522193211	7.00E-06	25	55	383	0	0	0	0	0.098295794	0	180.5	15.96454647
At_F0142	AT5G38390	4	0	0	0	2	6	0	0	0	4	2	0.4794	0.2715	0	0.656455142	7.50E-11	2	43	457	0	0	1	1	0.099616305	0	78	15.9907496
At_F0489	AT5G02700	3	2	0	0	2	15	1	1	5	1	7	0.9977	0.0662	1	0.437636761	8.50E-12	27	69	457	0	0	1	0	0.021736097	0	28.9	16.01650689
At_F0415	AT1G47800	3	1	0	0	0	3	0	0	3	0	0	0.4735	0.1587	0	0.257731959	4.30E-06	10	52	388	0	1	0	0	0.033740283	0	37.4	16.07881347
At_F0374	AT3G24610	4	0	0	0	1	0	0	0	0	0	0	0.5092	0.4018	0	0.531914894	2.50E-06	28	73	376	2	0	0	0	0.031836755	0	28.9	16.16748471
At_F0513	AT1G32140	3	1	0	0	1	21	0	0	9	0	12	0.5688	0.2987	0	0.337837838	5.10E-07	3	45	592	0	2	0	0	0.037477576	0	70.1	16.199371
At_F0289	AT1G12170	3	2	0	0	0	14	2	0	1	0	11	0.8577	0.1857	1	0.273972603	7.30E-07	6	43	365	0	1	0	0	0.111959338	0	114.3	16.39917678
At_F0379	AT3G19880	3	1	0	1	0	6	1	0	2	0	3	0.585	0.3763	0	0.256410256	1.00E-07	5	41	390	0	1	0	0	0.042126769	0	80.3	16.42572279
At_F0504	AT1G71320	4	0	0	0	2	8	0	0	2	1	5	1.4032	0.04	0	0.254452926	4.70E-07	14	55	393	0	1	0	0	0.105909906	0	86.3	16.61296459
At_F0561	AT3G25750	3	1	0	0	1	7	2	0	4	0	1	0.5814	0.2442	0	0.275482094	2.20E-09	4	51	363	0	0	0	0	0.153542954	0	163.3	16.64712229
At_F0022	AT1G15680	3	2	0	0	0	7	0	0	3	0	4	0.6433	0.392	0	0	7.80E-10	18	56	411	0	0	0	0	0.056557704	0	115.1	17.0593781
At_F0671	AT1G65770	2	5	0	0	0	26	1	0	15	0	10	0.5521	0.1904	0	0.55401662	9.00E-07	3	41	361	0	0	0	0	0.163997409	0	130.4	17.23041705
At_F0383	AT4G05080	4	0	0	1	0	3	0	0	2	0	1	0.609	0.3855	0	0.255102041	2.20E-07	5	42	392	0	1	0	0	0.022657963	0	19.3	17.49528693
At_F0471	AT4G15060	2	1	0	0	5	8	0	2	2	0	4	0.7278	0.1915	1	0.555555556	1.40E-09	172	213	540	0	0	1	1	0.013289815	0	10.6	17.66344123
At_F0285	AT1G50870	3	1	0	0	0	5	0	0	4	0	1	0.8156	0.2017	1	0.251889169	7.10E-12	31	70	397	0	1	0	0	0.022787522	0	34.8	17.70921532
At_F0639	AT1G57580	4	0	0	0	1	9	1	0	6	0	2	0.5695	0.389	0	0	8.40E-05	2	45	347	0	0	0	0	0.05030895	0	48.1	17.89233246
At_F0107	AT4G39756	4	0	0	0	0	10	0	0	4	0	6	0.5986	0.2655	0	0.533333333	8.00E-08	16	58	375	2	0	0	0	0.05487343	0	103.8	17.90945788
At_F0536	AT4G05620	4	0	0	0	0	0	0	0	0	0	0	0.5647	0.1471	1	0	2.90E-05	22	65	133	0	0	0	0	0.023061591	0	22.8	18.04034587
At_F0425	AT2G16290	3	1	0	0	1	23	0	7	8	0	8	0.6941	0.1131	1	0.240384615	7.50E-07	3	39	416	0	0	0	0	0.050852103	0	39.9	18.08667707
At_F0213	AT2G29830	3	2	16	1	0	3	1	0	2	0	0	1.1918	0.1064	1	0.78125	6.40E-06	29	71	384	3	0	0	0	0.165273072	0	204.6	18.20675003
At_F0233	AT3G18340	3	2	0	0	1	3	0	0	0	0	3	1.068	0.0846	1	0.276243094	9.40E-10	6	42	362	0	1	0	0	0.024536576	0	40	18.34594817
At_F0262	AT3G17270	4	0	0	0	0	9	3	0	2	0	4	0.8649	0.143	1	0.735294118	7.60E-08	5	50	136	0	0	0	0	0.107275264	0	256.7	18.40892045
At_F0517	AT3G03730	3	2	0	0	0	8	0	0	3	0	5	0.5437	0.0337	1	0.253807107	3.30E-06	16	50	394	0	0	0	0	0.044453857	0	96.9	18.62486297
At_F0133	AT4G00315	3	1	0	0	2	24	1	0	18	0	5	0.7201	0.2249	0	0.452488688	4.10E-07	4	39	442	0	0	1	1	0.023689456	0	27	18.8534081
At_F0419	AT5G16285	4	0	0	0	0	5	0	0	1	0	4	0.6954	0.368	1	0	6.40E-09	5	43	91	0	0	0	0	0.019075145	0	17.3	18.92090499
At_F0045	AT1G50880	3	1	0	0	3	2	0	0	1	0	1	0.6734	0.2162	0	0.714285714	9.10E-09	21	61	280	0	2	0	0	0.030301973	0	67	19.0758315
At_F0185	AT1G19930	4	0	0	0	1	2	1	0	1	0	0	0.9994	0.0563	1	1.15942029	1.40E-07	11	54	345	3	0	0	0	0.01541758	0	15.3	19.15316112
At_F0171	AT5G62060	4	0	0	0	1	5	1	0	2	0	2	0.8074	0.1559	1	0.328947368	6.00E-07	32	73	304	0	1	0	0	0.012432729	0	12.1	19.37547566
At_F0166	AT1G67130	4	0	0	1	2	17	1	0	2	2	12	0.7931	0.2729	1	0.510204082	7.40E-12	6	50	392	0	2	0	0	0.041259717	0	101.9	19.68089744
At_F0661	AT5G44970	4	0	0	0	3	8	0	0	0	2	6	0.3925	0.3688	0	0.512820513	0.17	5	27	390	0	0	1	1	0.008600757	0	11.7	19.79089259
At_F0450	AT1G32020	3	1	0	0	0	4	0	0	1	0	3	0.5186	0.3563	0	0.581395349	4.90E-08	3	40	172	0	0	0	0	0.046731114	0	48.8	19.94459379
At_F0292	AT4G19930	3	3	0	0	0	12	0	0	6	0	6	0.5873	0.0886	1	0.231481481	8.40E-06	43	79	432	0	1	0	0	0.046850708	0	76	20.04325647
At_F0210	AT3G47020	2	1	0	0	3	1	0	0	0	0	1	0.6677	0.3536	0	0.318471338	4.90E-10	21	63	314	0	1	0	0	0.012338051	0	17.7	20.16468299
At_F0168	AT3G42770	1	2	0	0	4	7	0	0	2	3	2	0.8147	0.1362	1	0.375234522	7.70E-08	2	35	533	0	0	2	0	0.012178593	0	13.7	20.30943347
At_F0708	AT2G07120	4	0	0	0	1	3	0	0	1	0	2	1.0123	0.0908	1	0.282485876	0.031	6	30	354	0	1	0	0	0.01698226	0	15.9	20.36763431
At_F0401	AT1G59675	4	0	0	0	1	0	0	0	0	0	0	0.797	0.2633	0	0.606060606	3.80E-06	13	42	165	0	0	0	0	0.00940303	0	12.7	20.39638369
At_F0300	AT5G28160	4	0	0	0	1	8	0	0	5	0	3	0.6417	0.1292	1	0.307692308	8.40E-07	8	45	325	1	0	0	0	0.012507475	0	12.6	21.06380085
At_F0026	AT1G33020	3	1	1	0	1	14	0	0	8	3	3	0.5611	0.3516	0	0.182149362	7.10E-12	7	51	549	0	1	0	0	0.063484154	0	148.2	21.12761214
At_F0307	AT1G33010	3	1	0	0	2	1	0	0	0	0	1	0.6719	0.1312	1	0.276243094	3.30E-07	6	39	362	0	1	0	0	0.015756428	0	20.9	21.5234146
At_F0249	AT1G59680	3	1	0	0	2	4	0	1	0	0	3	0.821	0.3248	1	0.314465409	7.50E-09	3	41	318	0	1	0	0	0.010080726	0	11.8	21.68370116
At_F0491	AT3G28410	3	2	1	0	2	9	0	0	3	2	4	0.6885	0.0782	1	0.214592275	8.60E-12	28	70	466	0	0	1	0	0.012083915	0	16.2	21.70861837
At_F0332	AT5G56820	4	0	0	0	2	5	0	0	1	2	2	0.5032	0.2554	0	0.458715596	9.70E-12	14	57	436	0	0	1	1	0.015885988	0	30.1	21.73252622
At_F0075	AT1G50980	3	2	0	0	5	16	0	0	12	4	0	0.9241	0.2359	1	0.539083558	8.70E-10	33	78	371	0	0	0	1	0.047603149	0	61.8	21.87871075
At_F0493	AT1G57690	4	0	0	0	4	18	2	1	7	4	4	0.7124	0.2221	1	0	7.40E-05	27	60	331	0	0	0	0	0.021865657	0	31.2	22.05613216
At_F0335	AT5G56690	4	0	0	0	2	9	0	0	2	3	4	0.9575	0.0833	1	0.496277916	3.60E-11	4	44	403	0	0	1	1	0.013195137	0	18.6	22.10227395
At_F0351	AT2G11200	3	1	0	0	0	0	0	0	0	0	0	0.8661	0.1399	1	0	2.90E-08	7	48	155	0	0	0	0	0.022966912	0	51.4	22.14578434
At_F0118	AT5G38670	3	1	0	1	1	3	2	0	1	0	0	0.9463	0.152	1	0.684931507	6.30E-09	9	53	292	2	0	0	0	0.011475982	0	14.4	22.33878582
At_F0392	AT1G53370	3	1	0	0	1	6	0	1	2	0	3	0.9012	0.0648	1	0.530503979	2.70E-11	24	69	377	0	1	0	0	0.135618896	0	418.9	22.42426392
At_F0655	AT1G27490	3	1	3	0	2	1	0	0	0	0	1	0.819	0.4681	1	0.606060606	1.50E-05	4	33	165	0	1	0	0	0.013195137	0	16.5	22.89119228
At_F0084	AT3G44130	3	1	0	0	2	2	0	0	1	1	0	0.4093	0.126	0	0.318471338	2.90E-10	5	43	314	0	1	0	0	0.015965717	0	24.1	23.01590876
At_F0430	AT4G19330	1	8	0	0	0	3	1	0	2	0	0	0.4747	0.3979	0	0.520833333	6.20E-09	30	74	384	2	0	0	0	0.005969703	0	16.6	23.42943107
At_F0101	AT1G33530	4	0	0	0	1	6	0	0	5	0	1	0.47	0.4955	0	0	3.60E-09	96	137	442	0	0	0	0	0.01139127	0	15.4	23.66256511
At_F0398	AT5G56440	4	0	0	0	1	7	0	0	4	0	3	0.779	0.2972	1	0.464037123	4.40E-05	3	41	431	0	0	1	1	0.050981662	0	160.5	23.711724
At_F0455	AT5G53640	4	0	0	0	1	9	3	0	0	1	5	0.7458	0.2769	1	0.884955752	5.50E-09	22	69	226	0	0	1	0	0.026509866	0	82.5	23.97823009
At_F0298	AT3G44090	4	0	0	0	3	2	0	0	0	0	2	0.4129	0.3192	0	0.222222222	6.20E-06	26	58	450	0	0	1	0	0.024985051	0	51.8	23.98154837
At_F0405	AT3G13830	3	2	0	0	0	10	0	0	2	0	8	0.7296	0.1572	1	0.264550265	6.50E-08	7	41	378	0	1	0	0	0.101156069	0	303.1	24.47107728
At_F0522	AT3G62230	3	6	11	6	0	19	1	0	7	0	11	0.4018	0.6734	0	0.216450216	6.00E-05	10	48	462	0	0	0	1	3.771541758	0	12423.8	24.61532808
At_F0698	AT3G30430	4	0	0	2	0	3	0	0	3	0	0	0.478	0.4779	0	0	0.0062	9	57	115	0	0	0	0	0.023031692	0	60.2	24.63140397
At_F0644	AT1G44080	3	1	0	0	1	8	0	0	1	0	7	0.6251	0.2814	0	0.287356322	1.90E-05	5	50	348	0	0	0	0	0.022792505	0	68.1	24.77601214
At_F0021	AT3G16820	4	0	0	0	1	2	0	0	0	0	2	0.8946	0.083	1	0.318471338	3.00E-10	3	46	314	0	1	0	0	0.011291609	0	15.4	24.7857341
At_F0512	AT5G38570	4	0	0	0	2	10	1	0	0	1	8	0.6776	0.3657	0	0.263157895	1.40E-09	2	47	380	0	0	0	1	0.009502691	0	14	24.84202719
At_F0138	AT3G49450	3	4	0	1	0	2	1	0	0	0	1	0.559	0.4624	0	0.249376559	8.10E-08	35	73	401	0	1	0	0	0.230222244	0	741.5	25.20710194
At_F0356	AT5G52460	3	1	1	0	3	10	1	0	8	0	1	0.4201	0.3918	0	0.540540541	6.00E-12	15	58	370	0	0	1	1	0.010175404	0	15.1	26.27407643
At_F0339	AT3G44080	4	0	0	0	3	3	0	0	1	2	0	0.5337	0.2618	0	0	3.80E-06	9	41	388	0	0	0	0	0.022907116	0	50.2	27.01427606
At_F0690	AT5G22590	4	0	0	0	3	14	1	5	2	2	4	0.5187	0.1218	0	0.327868852	0.016	9	42	305	0	0	1	0	0.010668726	0	17.5	27.45319404
At_F0692	AT3G03405	4	0	29	1	2	5	0	4	0	0	1	0.9164	0.2216	1	0.515463918	0.023	2	22	194	0	1	0	0	0.005536177	0	8.5	27.65717517
At_F0049	AT1G47730	3	4	0	0	0	3	0	0	2	0	1	0.9811	0.1519	1	0.255102041	6.10E-09	22	61	392	0	1	0	0	0.032369942	0	116.7	28.52193963
At_F0095	AT2G02340	3	3	0	0	2	20	2	1	8	1	8	0.6189	0.1695	0	0.326797386	1.30E-07	36	80	306	0	0	0	0	0.585459438	0	2344.9	28.63810903
At_F0693	AT5G62860	4	0	16	1	1	5	0	0	0	0	5	0.4572	0.6374	0	0.456621005	0.4	35	53	219	0	1	0	0	0.008202113	0	16.3	29.32966526
At_F0682	AT3G56670	4	0	27	0	0	5	0	0	2	0	3	0.8699	0.2457	1	0	0.15	46	68	234	0	0	0	0	0.017032091	0	55.5	31.23866318
At_F0117	AT4G29970	4	0	0	0	3	6	2	0	2	0	2	0.5585	0.3697	0	0.704225352	3.70E-08	13	52	284	0	1	0	0	0.022742675	0	96	32.54806109
At_F0196	AT3G25460	3	1	0	0	0	9	3	0	2	0	4	0.7939	0.0584	1	0.276243094	2.70E-08	4	47	362	0	1	0	0	0.036191947	0	165.2	33.15844225
At_F0200	AT2G33655	4	0	0	0	2	23	0	7	2	9	5	0.5315	0.7985	0	0.662251656	4.20E-10	4	39	151	0	1	0	0	0.012627068	0	32.2	33.25192373
At_F0290	AT1G47300	4	0	0	0	3	6	0	2	0	3	1	0.4363	0.1503	0	8.143322476	1.60E-11	4	48	307	0	0	0	0	0.037103847	0	140.4	34.37087929
At_F0036	AT3G22710	4	0	0	0	2	4	0	0	0	0	4	0.5147	0.0627	1	0.305810398	8.60E-11	1	47	327	0	1	0	0	0.014425952	0	57.6	35.13256291
At_F0592	AT2G14500	3	1	5	1	0	2	0	0	1	0	1	0.5016	0.4339	0	0.574712644	2.20E-05	6	32	348	0	0	0	0	0.028871836	0	135.9	36.02010532
At_F0670	AT1G61940	3	6	0	0	4	11	0	0	6	0	5	0.4283	0.3046	0	1.127819549	1.20E-05	1	48	266	0	0	0	1	0.132379908	0	685.7	37.4551716
At_F0423	AT3G23950	3	1	0	0	0	16	1	0	9	0	6	0.6193	0.1021	0	0	1.10E-08	2	43	419	0	0	0	0	0.176764002	0	1143.3	46.27956049
At_F0600	AT5G38270	3	1	0	0	0	2	0	0	0	0	2	0.6509	0.1243	1	0.491400491	9.00E-05	22	57	407	0	0	0	0	0.120809249	0	796.4	46.92796034
At_F0228	AT2G26850	3	5	4	4	4	5	0	1	0	3	1	0.2341	0.3007	0	0	5.70E-06	63	110	372	0	0	0	0	2.625069763	0	20159.4	55.34650841
At_F0503	AT1G60410	3	2	0	1	2	26	0	0	7	0	19	0.5647	0.246	0	0.737100737	5.10E-10	9	55	407	0	0	1	1	3.059956149	0	25425.5	72.59146025
At_F0594	AT1G24881	3	1	0	0	0	1	1	0	0	0	0	0.6899	0.0891	1	0.230414747	2.40E-06	23	64	434	0	1	0	0	0.000259119	0	5.2	141.6615685
*
