# Supplementary material for: A Machine Learning Approach to Prioritizing Functionally Active F-box Members in Arabidopsis thaliana
Source: Front Plant Sci. 2021 May 28;12:639253. doi: 10.3389/fpls.2021.639253 (PMC8192846; doi:10.3389/fpls.2021.639253)
Supplement: Supplementary file 5 [file Data_Sheet_4.CSV]

	FBX_ID	Activity_Prediction
1	At_F0016	Group II_Active
2	At_F0086	Group II_Active
3	At_F0214	Group II_Active
4	At_F0221	Group II_Active
5	At_F0225	Group II_Active
6	At_F0276	Group II_Active
7	At_F0304	Group II_Active
8	At_F0418	Group II_Active
9	At_F0421	Group II_Active
10	At_F0443	Group II_Active
11	At_F0569	Group II_Active
12	At_F0583	Group II_Active
13	At_F0589	Group II_Active
14	At_F0684	Group II_Active
15	At_F0700	Group II_Active
16	At_F0210	Group II_Inactive
17	At_F0308	Group II_Inactive
18	At_F0380	Group II_Inactive
19	At_F0565	Group II_Inactive
20	At_F0024	Group III_Active
21	At_F0029	Group III_Active
22	At_F0064	Group III_Active
23	At_F0068	Group III_Active
24	At_F0115	Group III_Active
25	At_F0153	Group III_Active
26	At_F0183	Group III_Active
27	At_F0194	Group III_Active
28	At_F0283	Group III_Active
29	At_F0360	Group III_Active
30	At_F0362	Group III_Active
31	At_F0365	Group III_Active
32	At_F0402	Group III_Active
33	At_F0466	Group III_Active
34	At_F0468	Group III_Active
35	At_F0469	Group III_Active
36	At_F0477	Group III_Active
37	At_F0485	Group III_Active
38	At_F0510	Group III_Active
39	At_F0514	Group III_Active
40	At_F0531	Group III_Active
41	At_F0544	Group III_Active
42	At_F0548	Group III_Active
43	At_F0553	Group III_Active
44	At_F0575	Group III_Active
45	At_F0590	Group III_Active
46	At_F0591	Group III_Active
47	At_F0616	Group III_Active
48	At_F0620	Group III_Active
49	At_F0623	Group III_Active
50	At_F0634	Group III_Active
51	At_F0647	Group III_Active
52	At_F0649	Group III_Active
53	At_F0650	Group III_Active
54	At_F0653	Group III_Active
55	At_F0678	Group III_Active
56	At_F0681	Group III_Active
57	At_F0687	Group III_Active
58	At_F0710	Group III_Active
59	At_F0002	Group III_Inactive
60	At_F0004	Group III_Inactive
61	At_F0006	Group III_Inactive
62	At_F0007	Group III_Inactive
63	At_F0009	Group III_Inactive
64	At_F0010	Group III_Inactive
65	At_F0017	Group III_Inactive
66	At_F0019	Group III_Inactive
67	At_F0020	Group III_Inactive
68	At_F0023	Group III_Inactive
69	At_F0026	Group III_Inactive
70	At_F0031	Group III_Inactive
71	At_F0032	Group III_Inactive
72	At_F0035	Group III_Inactive
73	At_F0037	Group III_Inactive
74	At_F0040	Group III_Inactive
75	At_F0041	Group III_Inactive
76	At_F0043	Group III_Inactive
77	At_F0045	Group III_Inactive
78	At_F0048	Group III_Inactive
79	At_F0050	Group III_Inactive
80	At_F0051	Group III_Inactive
81	At_F0053	Group III_Inactive
82	At_F0054	Group III_Inactive
83	At_F0059	Group III_Inactive
84	At_F0060	Group III_Inactive
85	At_F0061	Group III_Inactive
86	At_F0062	Group III_Inactive
87	At_F0066	Group III_Inactive
88	At_F0069	Group III_Inactive
89	At_F0071	Group III_Inactive
90	At_F0074	Group III_Inactive
91	At_F0080	Group III_Inactive
92	At_F0083	Group III_Inactive
93	At_F0084	Group III_Inactive
94	At_F0087	Group III_Inactive
95	At_F0094	Group III_Inactive
96	At_F0096	Group III_Inactive
97	At_F0099	Group III_Inactive
98	At_F0100	Group III_Inactive
99	At_F0103	Group III_Inactive
100	At_F0104	Group III_Inactive
101	At_F0106	Group III_Inactive
102	At_F0112	Group III_Inactive
103	At_F0114	Group III_Inactive
104	At_F0116	Group III_Inactive
105	At_F0118	Group III_Inactive
106	At_F0120	Group III_Inactive
107	At_F0122	Group III_Inactive
108	At_F0124	Group III_Inactive
109	At_F0126	Group III_Inactive
110	At_F0128	Group III_Inactive
111	At_F0133	Group III_Inactive
112	At_F0134	Group III_Inactive
113	At_F0137	Group III_Inactive
114	At_F0139	Group III_Inactive
115	At_F0140	Group III_Inactive
116	At_F0145	Group III_Inactive
117	At_F0147	Group III_Inactive
118	At_F0150	Group III_Inactive
119	At_F0156	Group III_Inactive
120	At_F0157	Group III_Inactive
121	At_F0159	Group III_Inactive
122	At_F0160	Group III_Inactive
123	At_F0161	Group III_Inactive
124	At_F0162	Group III_Inactive
125	At_F0167	Group III_Inactive
126	At_F0173	Group III_Inactive
127	At_F0174	Group III_Inactive
128	At_F0175	Group III_Inactive
129	At_F0177	Group III_Inactive
130	At_F0179	Group III_Inactive
131	At_F0181	Group III_Inactive
132	At_F0186	Group III_Inactive
133	At_F0188	Group III_Inactive
134	At_F0189	Group III_Inactive
135	At_F0192	Group III_Inactive
136	At_F0193	Group III_Inactive
137	At_F0195	Group III_Inactive
138	At_F0199	Group III_Inactive
139	At_F0203	Group III_Inactive
140	At_F0206	Group III_Inactive
141	At_F0215	Group III_Inactive
142	At_F0218	Group III_Inactive
143	At_F0222	Group III_Inactive
144	At_F0223	Group III_Inactive
145	At_F0224	Group III_Inactive
146	At_F0227	Group III_Inactive
147	At_F0231	Group III_Inactive
148	At_F0235	Group III_Inactive
149	At_F0236	Group III_Inactive
150	At_F0237	Group III_Inactive
151	At_F0238	Group III_Inactive
152	At_F0239	Group III_Inactive
153	At_F0240	Group III_Inactive
154	At_F0244	Group III_Inactive
155	At_F0248	Group III_Inactive
156	At_F0249	Group III_Inactive
157	At_F0250	Group III_Inactive
158	At_F0251	Group III_Inactive
159	At_F0255	Group III_Inactive
160	At_F0257	Group III_Inactive
161	At_F0258	Group III_Inactive
162	At_F0261	Group III_Inactive
163	At_F0263	Group III_Inactive
164	At_F0265	Group III_Inactive
165	At_F0266	Group III_Inactive
166	At_F0271	Group III_Inactive
167	At_F0282	Group III_Inactive
168	At_F0284	Group III_Inactive
169	At_F0285	Group III_Inactive
170	At_F0287	Group III_Inactive
171	At_F0288	Group III_Inactive
172	At_F0294	Group III_Inactive
173	At_F0299	Group III_Inactive
174	At_F0303	Group III_Inactive
175	At_F0306	Group III_Inactive
176	At_F0307	Group III_Inactive
177	At_F0310	Group III_Inactive
178	At_F0311	Group III_Inactive
179	At_F0316	Group III_Inactive
180	At_F0317	Group III_Inactive
181	At_F0319	Group III_Inactive
182	At_F0320	Group III_Inactive
183	At_F0322	Group III_Inactive
184	At_F0324	Group III_Inactive
185	At_F0325	Group III_Inactive
186	At_F0327	Group III_Inactive
187	At_F0328	Group III_Inactive
188	At_F0329	Group III_Inactive
189	At_F0330	Group III_Inactive
190	At_F0334	Group III_Inactive
191	At_F0336	Group III_Inactive
192	At_F0340	Group III_Inactive
193	At_F0341	Group III_Inactive
194	At_F0342	Group III_Inactive
195	At_F0343	Group III_Inactive
196	At_F0349	Group III_Inactive
197	At_F0352	Group III_Inactive
198	At_F0353	Group III_Inactive
199	At_F0355	Group III_Inactive
200	At_F0356	Group III_Inactive
201	At_F0366	Group III_Inactive
202	At_F0368	Group III_Inactive
203	At_F0369	Group III_Inactive
204	At_F0370	Group III_Inactive
205	At_F0371	Group III_Inactive
206	At_F0372	Group III_Inactive
207	At_F0373	Group III_Inactive
208	At_F0375	Group III_Inactive
209	At_F0378	Group III_Inactive
210	At_F0379	Group III_Inactive
211	At_F0385	Group III_Inactive
212	At_F0387	Group III_Inactive
213	At_F0389	Group III_Inactive
214	At_F0390	Group III_Inactive
215	At_F0392	Group III_Inactive
216	At_F0395	Group III_Inactive
217	At_F0403	Group III_Inactive
218	At_F0406	Group III_Inactive
219	At_F0407	Group III_Inactive
220	At_F0408	Group III_Inactive
221	At_F0412	Group III_Inactive
222	At_F0413	Group III_Inactive
223	At_F0414	Group III_Inactive
224	At_F0417	Group III_Inactive
225	At_F0424	Group III_Inactive
226	At_F0425	Group III_Inactive
227	At_F0426	Group III_Inactive
228	At_F0432	Group III_Inactive
229	At_F0434	Group III_Inactive
230	At_F0436	Group III_Inactive
231	At_F0439	Group III_Inactive
232	At_F0449	Group III_Inactive
233	At_F0450	Group III_Inactive
234	At_F0452	Group III_Inactive
235	At_F0453	Group III_Inactive
236	At_F0454	Group III_Inactive
237	At_F0458	Group III_Inactive
238	At_F0461	Group III_Inactive
239	At_F0465	Group III_Inactive
240	At_F0470	Group III_Inactive
241	At_F0473	Group III_Inactive
242	At_F0476	Group III_Inactive
243	At_F0479	Group III_Inactive
244	At_F0483	Group III_Inactive
245	At_F0484	Group III_Inactive
246	At_F0486	Group III_Inactive
247	At_F0492	Group III_Inactive
248	At_F0494	Group III_Inactive
249	At_F0498	Group III_Inactive
250	At_F0501	Group III_Inactive
251	At_F0506	Group III_Inactive
252	At_F0507	Group III_Inactive
253	At_F0513	Group III_Inactive
254	At_F0518	Group III_Inactive
255	At_F0521	Group III_Inactive
256	At_F0524	Group III_Inactive
257	At_F0526	Group III_Inactive
258	At_F0530	Group III_Inactive
259	At_F0532	Group III_Inactive
260	At_F0533	Group III_Inactive
261	At_F0535	Group III_Inactive
262	At_F0539	Group III_Inactive
263	At_F0540	Group III_Inactive
264	At_F0543	Group III_Inactive
265	At_F0547	Group III_Inactive
266	At_F0559	Group III_Inactive
267	At_F0561	Group III_Inactive
268	At_F0566	Group III_Inactive
269	At_F0567	Group III_Inactive
270	At_F0571	Group III_Inactive
271	At_F0572	Group III_Inactive
272	At_F0573	Group III_Inactive
273	At_F0577	Group III_Inactive
274	At_F0596	Group III_Inactive
275	At_F0598	Group III_Inactive
276	At_F0599	Group III_Inactive
277	At_F0617	Group III_Inactive
278	At_F0619	Group III_Inactive
279	At_F0622	Group III_Inactive
280	At_F0625	Group III_Inactive
281	At_F0630	Group III_Inactive
282	At_F0632	Group III_Inactive
283	At_F0635	Group III_Inactive
284	At_F0638	Group III_Inactive
285	At_F0643	Group III_Inactive
286	At_F0644	Group III_Inactive
287	At_F0648	Group III_Inactive
288	At_F0654	Group III_Inactive
289	At_F0655	Group III_Inactive
290	At_F0658	Group III_Inactive
291	At_F0663	Group III_Inactive
292	At_F0668	Group III_Inactive
293	At_F0672	Group III_Inactive
294	At_F0683	Group III_Inactive
295	At_F0685	Group III_Inactive
296	At_F0686	Group III_Inactive
297	At_F0688	Group III_Inactive
298	At_F0694	Group III_Inactive
299	At_F0696	Group III_Inactive
300	At_F0699	Group III_Inactive
301	At_F0706	Group III_Inactive
